# Supplementary material for: Genetic heritage of the Baphuthi highlights an over-ethnicized notion of “Bushman” in the Maloti-Drakensberg, southern Africa
Source: Am J Hum Genet. 2023 Apr 26;110(5):880–94. doi: 10.1016/j.ajhg.2023.03.018 (PMC10183465; doi:10.1016/j.ajhg.2023.03.018)
Supplement: Data S1. Tables S1–S6 [file mmc2.xlsx]

## Sheet: Table_S1
Reference or focal	Group	PMID	Continent	Region	Group Label	Language Family	Language Subfamily	Language Branch	n
Focal	Zambian	27838627	Africa	Eastern Africa	EasternAfrica_SBE	Atlantic-Congo Family	Volta-Congo	Benue-Congo	9
	Zimbabwean	27838627	Africa	Eastern Africa	EasternAfrica_SBE	Atlantic-Congo Family	Volta-Congo	Benue-Congo	12
	Nama	22997136	Africa	Southern Africa	SouthernAfrica_KK	Central/Khoe	Khoekhoe	Northern	19
	amaZulu	25470054	Africa	Southern Africa	SouthernAfrica_SBE	Atlantic-Congo Family	Volta-Congo	Benue-Congo	20
	Basotho	25470054	Africa	Southern Africa	SouthernAfrica_SBE	Atlantic-Congo Family	Volta-Congo	Benue-Congo	20
	amaNdebele	27838627	Africa	Southern Africa	SouthernAfrica_SBE	Atlantic-Congo Family	Volta-Congo	Benue-Congo	8
	Duma San	27651137	Africa	Southern Africa	SouthernAfrica_SBE	Atlantic-Congo Family	Volta-Congo	Benue-Congo	5
	Baphuthi_LE	This paper	Africa	Southern Africa	SouthernAfrica_SBE	Atlantic-Congo Family	Volta-Congo	Benue-Congo	21
	Baphuthi_SA	This paper	Africa	Southern Africa	SouthernAfrica_SBE	Atlantic-Congo Family	Volta-Congo	Benue-Congo	2
	Himba	23072811	Africa	Southern Africa	SouthernAfrica_SBW	Atlantic-Congo Family	Volta-Congo	Benue-Congo	8
	‡Khomani	22997136	Africa	Southern Africa	SouthernAfrica_UT	Southern/Tuu/Taa-!Ui	!Ui and Taa	Taa	20
	Karretjie	22997136	Africa	Southern Africa	SouthernAfrica_UT	Southern/Tuu/Taa-!Ui	!Ui and Taa	!Ui	17
	Chrissie San	27651137	Africa	Southern Africa	SouthernAfrica_UT	Southern/Tuu/Taa-!Ui	!Ui and Taa	!Ui	3
Global Reference	Oromo	25470054	Africa	Eastern Africa	EasternAfrica_CU	Afro-Asiatic Family	Cushitic	East Cushtic	20
	Somali	25470054	Africa	Eastern Africa	EasternAfrica_CU	Afro-Asiatic Family	Cushitic	East Cushtic	20
	MKK	23128226	Africa	Eastern Africa	EasternAfrica_NE	Nilotic Family	Eastern Nilotic	Teso-Lotuxo-Maa	20
	Kalenjin	25470054	Africa	Eastern Africa	EasternAfrica_NS	Nilotic family	Southern Nilotic	Kalenjin	20
	LWK	23128226	Africa	Eastern Africa	EasternAfrica_SBE	Atlantic-Congo Family	Volta-Congo	Benue-Congo	20
	Baganda	25470054	Africa	Eastern Africa	EasternAfrica_SBE	Atlantic-Congo Family	Volta-Congo	Benue-Congo	20
	Banyarwanda	25470054	Africa	Eastern Africa	EasternAfrica_SBE	Atlantic-Congo Family	Volta-Congo	Benue-Congo	20
	Barundi	25470054	Africa	Eastern Africa	EasternAfrica_SBE	Atlantic-Congo Family	Volta-Congo	Benue-Congo	20
	Kikuyu	25470054	Africa	Eastern Africa	EasternAfrica_SBE	Atlantic-Congo Family	Volta-Congo	Benue-Congo	20
	Mozambican	27838627	Africa	Eastern Africa	EasternAfrica_SBE	Atlantic-Congo Family	Volta-Congo	Benue-Congo	13
	Amhara	25470054	Africa	Eastern Africa	EasternAfrica_SE	Afro-Asiatic Family	Semitic	West Semitic	20
	!Xun	22997136	Africa	Middle Africa	MiddleAfrica_JU	Northern/!Kung	Ju		19
	Khwe	22997136	Africa	Middle Africa	MiddleAfrica_KK	Central/Khoe	Kalahari Khoe	Western	14
	Angolan	27838627	Africa	Middle Africa	MiddleAfrica_SBC	Atlantic-Congo Family	Volta-Congo	Benue-Congo	8
	Yansi	27838627	Africa	Middle Africa	MiddleAfrica_SBC	Atlantic-Congo Family	Volta-Congo	Benue-Congo	4
	Kongo	27838627	Africa	Middle Africa	MiddleAfrica_SBW	Atlantic-Congo Family	Volta-Congo	Benue-Congo	6
	Ju|’hoansi	22997136	Africa	Southern Africa	SouthernAfrica_JU	Northern/!Kung	Ju		14
	Damara	26363465	Africa	Southern Africa	SouthernAfrica_KK	Central/Khoe	Khoekhoe	Northern	8
	Hai||om	26363465	Africa	Southern Africa	SouthernAfrica_KK	Central/Khoe	Khoekhoe	Northern	8
	Naro	23072811	Africa	Southern Africa	SouthernAfrica_KK	Central/Khoe	Kalahari Khoe	Western	2
	G|ui & G||ana	22997136	Africa	Southern Africa	SouthernAfrica_KK	Central/Khoe	Kalahari Khoe	Western	11
	Mbukushu	26363465	Africa	Southern Africa	SouthernAfrica_SBC	Atlantic-Congo Family	Volta-Congo	Benue-Congo	8
	Kwangali	26363465	Africa	Southern Africa	SouthernAfrica_SBW	Atlantic-Congo Family	Volta-Congo	Benue-Congo	7
	Mandinka	25470054	Africa	Western Africa	WesternAfrica_ME	Mande Family	Western Mande	Manding-Kpelle	20
	Fula	25470054	Africa	Western Africa	WesternAfrica_NCA	Atlantic-Congo Family	North-Central Atlantic	Fula-Sereer	20
	Jola	25470054	Africa	Western Africa	WesternAfrica_NCA	Atlantic-Congo Family	North-Central Atlantic	Central Atlantic	20
	Wolof	25470054	Africa	Western Africa	WesternAfrica_NCA	Atlantic-Congo Family	North-Central Atlantic	Wolof-BKK	20
	YRI	23128226	Africa	Western Africa	WesternAfrica_VC	Atlantic-Congo Family	Volta-Congo	Benue-Congo	20
	Ga-Adangbe	25470054	Africa	Western Africa	WesternAfrica_VC	Atlantic-Congo Family	Volta-Congo	Kwa Volta-Congo	20
	Igbo	25470054	Africa	Western Africa	WesternAfrica_VC	Atlantic-Congo Family	Volta-Congo	Benue-Congo	20
	JPT	23128226	Asia	Eastern Asia	EasternAsia	Japonic Family			20
	CDX	23128226	Asia	Eastern Asia	EasternAsia	Tai-Kadai Family	Kam-Tai	Be-Tai	20
	CHB	23128226	Asia	Eastern Asia	EasternAsia	Sino-Tibetan Family	Sinitic	Classical-Middle-Modern Sinitic	20
	KHV	23128226	Asia	South-Eastern Asia	South-EasternAsia	Austroasiatic Family	Vietic	Viet-Muong	20
	GIH	23128226	Asia	Southern Asia	SouthernAsia	Indo-European Family	Indo-Iranian	Indic	20
	FIN	23128226	Europe	Northern Europe	NorthernEurope	Uralic Family	Finnic	Coastal Finnic	20
	GBR	23128226	Europe	Northern Europe	NorthernEurope	Indo-European Family	Germanic	Northwestern Germanic	20
	IBS	23128226	Europe	Southern Europe	SouthernEurope	Indo-European Family	Italic	Romance	20
	TSI	23128226	Europe	Southern Europe	SouthernEurope	Indo-European Family	Italic	Romance	20

## Sheet: Table_S2
		Kruskal-Wallice Test			Post-hoc tests
	ADMIXTURE component & proportion in modal population	Statistic	Degrees of freedom	P value	Populations	Chrissie San	Karretjie	‡Khomani	Nama	Zambian	Zimbabwean	Baphuthi	amaNdebele	amaZulu	Duma San	Basotho	Himba
	Baphuthi 0.80	150.982	11	9.3917e-27	Chrissie San	NA	0.987532	0.876325	0.591977	0.999979	1	0.621307	0.999959	0.927561	0.994846	0.999972	0.4386
					Karretjie	0.0756637	NA	0.999535	0.869407	0.999474	0.910362	8.82757e-09	0.170834	1.17234e-05	0.0876836	0.022987	0.738005
					‡Khomani	0.026038	0.0853369	NA	0.999122	0.919932	0.397909	1.6378e-12	0.0194003	1.69015e-08	0.0121718	0.000353183	0.977145
					Nama	0.00174626	4.53511e-05	0.0366894	NA	0.497227	0.0668474	1.19016e-13	0.00149408	6.02641e-11	0.00132816	4.81157e-06	0.999977
					Zambian	0.0756637	0.000310794	0.000494349	0	NA	0.999991	0.000910711	0.837188	0.0316845	0.567605	0.689997	0.384893
					Zimbabwean	0.135454	1.63331e-05	0	0	3.08096e-05	NA	0.00267562	0.97532	0.0909105	0.813332	0.935844	0.0740927
					Baphuthi	0.00481768	0	0	0	0	0	NA	0.653186	0.995193	0.99792	0.128716	1.4165e-10
					amaNdebele	0.0390377	1.87835e-05	0	0	0.000560909	0.000158781	0.000158781	NA	0.987245	0.999976	1	0.00266974
					amaZulu	0.00551141	0	0	0	0	0	0.000199623	0.000137605	NA	1	0.82675	7.12316e-08
					Duma San	0.0828608	0.00149206	0.000880851	0.000310794	0.00830308	0.00424701	0.0412471	0.12102	0.831408	NA	0.999656	0.0015934
					Basotho	0.015523	0	0	0	0	0	0	0.831408	0	0.209917	NA	0.000130368
					Himba	0.000310794	0.000101438	0.000374127	2.73151e-05	0.000524546	0.000129991	0	0.000796589	0	0.00164081	0	NA
	GBR 0.99	94.6091	11	2.0725e-15	Chrissie San	NA	0.604294	0.458065	0.354352	1	1	1	1	1	1	1	1
					Karretjie	6.54576e-05	NA	1	0.999977	0.0563567	0.0494042	0.00420773	0.0811894	0.0549993	0.605587	0.0226651	0.0811894
					‡Khomani	0	0.0477343	NA	1	0.017421	0.0126604	0.00041336	0.028638	0.0107631	0.420681	0.00355637	0.028638
					Nama	0.00162304	0.346988	0.346988	NA	0.00791266	0.00525018	0.000121696	0.0138649	0.00393546	0.300834	0.00120817	0.0138649
					Zambian	0	0	0	0	NA	1	1	1	0.999961	0.999999	1	1
					Zimbabwean	0	0	0	0	0	NA	1	1	0.999999	1	1	1
					Baphuthi	0	0	0	0	0	0	NA	1	0.999961	1	1	1
					amaNdebele	0	0	0	3.42143e-06	0	0	0	NA	0.999974	0.999999	1	1
					amaZulu	0	0	0	0	0	0	0	0	NA	1	1	0.999974
					Duma San	0.000850076	0.000146719	1.10382e-05	0.000780811	0	0	0	0	0	NA	1	0.999999
					Basotho	0	0	0	0	0	0	0	0	0	0	NA	1
					Himba	0	0	0	3.42143e-06	0	0	0	0	0	0	0	NA
	Himba 0.92	119.43	11	2.36068e-20	Chrissie San	NA	1	0.999987	0.527501	0.00396734	0.0105124	0.996037	0.367268	0.638582	0.943473	0.141439	0.00114535
					Karretjie	0	NA	0.997557	0.00294728	1.34256e-08	2.01525e-08	0.73186	0.00785372	0.0079234	0.639632	6.00808e-06	1.59325e-09
					‡Khomani	0	0	NA	0.0641175	7.78014e-07	1.48755e-06	0.998646	0.0811347	0.13538	0.953948	0.000384486	9.55466e-08
					Nama	0	0	0	NA	0.0747212	0.193938	0.433528	0.999958	1	0.999987	0.98214	0.0176816
					Zambian	0.0573275	0	0	0.0056713	NA	0.999992	2.36131e-05	0.667968	0.0323574	0.177559	0.593269	0.999998
					Zimbabwean	0.0223372	0	0	0.0111737	0.000795477	NA	5.52737e-05	0.899752	0.0906676	0.355978	0.879689	0.995779
					Baphuthi	0	0	0	0.000795477	0	0	NA	0.36526	0.644303	0.99929	0.0104016	3.07766e-06
					amaNdebele	0.0589713	0	0	0.0904962	0.000651742	8.21072e-05	2.92215e-05	NA	0.999129	0.997555	1	0.362992
					amaZulu	0.00850739	0	0	0.0904962	0	0	0.000136449	0.0724408	NA	1	0.907804	0.00671875
					Duma San	0.0904962	0	0	0.0901591	0.0056713	0.00148355	0.0904962	0.139105	0.196749	NA	0.961734	0.0672915
					Basotho	0.00854253	0	0	0.0589713	0	0	0	0.139105	0.00137475	0.0589713	NA	0.261142
					Himba	0.0589713	0	0	0	0.000651742	0.000141595	0	0.00124121	0	0.00850739	0	NA
	CDX 1.00	76.4321	11	7.19501e-12	Chrissie San	NA	0.335731	0.817936	0.998707	1	1	1	1	1	0.999141	1	1
					Karretjie	0.0020492	NA	0.967903	0.123208	0.00778855	0.00187058	0.000145396	0.0134116	0.00290327	0.821991	0.00116796	0.0134116
					‡Khomani	0	0.0192677	NA	0.887321	0.189303	0.0936181	0.0272502	0.243629	0.181789	0.998984	0.102682	0.243629
					Nama	0	2.0951e-06	0	NA	0.954915	0.915211	0.8703	0.966438	0.994676	1	0.976243	0.966438
					Zambian	0	0	0	0	NA	1	1	1	0.99999	0.990639	1	1
					Zimbabwean	0	0	0	0	0	NA	1	1	0.999973	0.986282	0.999999	1
					Baphuthi	0	0	0	0	0	0	NA	1	0.999991	0.988031	1	1
					amaNdebele	0	5.10332e-06	0	0	0	0	0	NA	0.999993	0.992198	1	1
					amaZulu	0	0	0	0	0	0	0	0	NA	0.999487	1	0.999993
					Duma San	0.0104832	0.0192677	0	0	0	0	0	0	0	NA	0.997853	0.992198
					Basotho	0	0	0	0	0	0	0	0	0	0	NA	1
					Himba	0	5.10332e-06	0	0	0	0	0	0	0	0	0	NA
	Somali 0.92	105.393	11	1.51813e-17	Chrissie San	NA	0.999835	0.162247	0.00730656	1	1	0.988984	0.999993	0.493664	0.591853	0.999982	0.999966
					Karretjie	0	NA	0.00551383	8.08122e-07	0.992288	0.983998	0.999633	1	0.16566	0.591522	1	1
					‡Khomani	0.000808554	0	NA	0.745553	0.000711761	9.14338e-05	0.0393758	0.044249	0.994381	1	0.000737356	0.0692821
					Nama	0.00304829	0	0.00230082	NA	2.84386e-07	7.72345e-09	8.19639e-06	0.000132873	0.103639	0.904548	2.83707e-08	0.000268408
					Zambian	0	0	0	0	NA	1	0.774581	0.999795	0.0226789	0.177559	0.998753	0.99912
					Zimbabwean	0	0	0	0	0	NA	0.643706	0.999624	0.0063731	0.127155	0.997062	0.998431
					Baphuthi	0	0	0	0	0	0	NA	0.999304	0.5515	0.879279	0.990319	0.999887
					amaNdebele	0	0	0.000173768	6.67842e-06	0	0	0	NA	0.359526	0.634178	1	1
					amaZulu	0.00242283	9.27011e-05	0.00165065	0	0	0	0.000651701	0.00208016	NA	1	0.0499948	0.461164
					Duma San	0.0601533	0	0.0601533	0.00132447	4.35433e-05	0	0	0.0232385	0.87222	NA	0.421414	0.710163
					Basotho	0	0	0	0	0	0	0	0	0	0	NA	1
					Himba	5.24351e-05	0	0.000235222	0	0	0	0	0.000235222	0.00165065	0.0232385	0	NA
	Jola 0.98	106.289	11	1.00668e-17	Chrissie San	NA	0.997547	0.997284	0.999998	0.316305	0.447273	1	1	1	0.997134	0.980343	0.999857
					Karretjie	0	NA	1	0.997879	1.13765e-06	8.67172e-07	0.981734	0.682001	0.50569	0.218403	0.000871401	1
					‡Khomani	0	0	NA	0.996932	4.65776e-07	2.89614e-07	0.97412	0.646544	0.435506	0.196067	0.00037281	1
					Nama	0	0	0	NA	5.4593e-05	5.76183e-05	1	0.98327	0.980236	0.630692	0.0294241	0.999998
					Zambian	0.0211076	0	0	0	NA	1	7.17808e-05	0.107778	0.00481628	0.873741	0.533174	0.000381625
					Zimbabwean	0.0271972	0	0	0	0.18021	NA	7.20489e-05	0.17978	0.00723911	0.957799	0.728801	0.000613923
					Baphuthi	0	0	0	0	0	0	NA	0.994345	0.994766	0.713914	0.0394887	0.999935
					amaNdebele	0.154258	0	0	0	0.000314728	0.000159591	0	NA	1	0.999079	0.971663	0.947069
					amaZulu	0	0	0	0	0	0	0	2.9806e-06	NA	0.982575	0.572195	0.946252
					Duma San	0.610917	0	0	0	0.00307137	0.00546249	0	0.610917	1.99726e-05	NA	1	0.548426
					Basotho	0.0061504	0	0	0	0	0.00023266	0	0.00904477	2.43498e-05	0.18021	NA	0.0777103
					Himba	0	0	0	0	0.000314728	7.99825e-05	0	0.000405638	0	0.000984487	0	NA
	GIH 0.93	88.3802	11	3.45983e-14	Chrissie San	NA	0.437935	0.541621	0.923507	1	1	1	1	1	0.999999	1	1
					Karretjie	0.000541245	NA	1	0.937207	0.0181296	0.00524479	0.00325471	0.0934252	0.00115326	0.538898	0.000487155	0.0290025
					‡Khomani	0	0.0122679	NA	0.984925	0.0318059	0.00971112	0.00610912	0.148384	0.0021723	0.663886	0.000913694	0.0493785
					Nama	0	0.000576325	5.2326e-05	NA	0.410058	0.26426	0.323036	0.754516	0.169363	0.986135	0.101638	0.47763
					Zambian	0	0	0	0	NA	1	0.999999	1	1	0.999977	1	1
					Zimbabwean	0	0	0	0	0	NA	0.999996	1	1	0.999963	1	1
					Baphuthi	0	0	0	0	0	0	NA	1	1	1	0.999982	0.999999
					amaNdebele	0	2.02137e-05	0	0	0	0	0	NA	1	1	1	1
					amaZulu	0	0	0	0	0	0	0	0	NA	0.999991	1	1
					Duma San	0.000576325	0.000902254	0	0	0	0	0	0	0	NA	0.99993	0.999981
					Basotho	0	0	0	0	0	0	0	0	0	0	NA	1
					Himba	0	2.0979e-06	0	0	0	0	0	0	0	0	0	NA
	Naro 0.98	141.755	11	7.15742e-25	Chrissie San	NA	0.999479	0.999973	0.999998	0.0560328	0.0226832	0.928545	0.999166	0.570818	0.992416	0.9018	0.183865
					Karretjie	0.105646	NA	0.999999	0.999926	4.60689e-09	7.33891e-12	0.000227053	0.245242	8.10614e-07	0.226452	0.000197113	1.03644e-06
					‡Khomani	0.315125	1	NA	1	1.48794e-08	2.20287e-11	0.000724637	0.413707	2.61606e-06	0.364372	0.000625569	3.23116e-06
					Nama	0.91207	0.91207	1	NA	8.58691e-08	2.1974e-10	0.00328272	0.582616	1.81548e-05	0.499735	0.0027234	1.31415e-05
					Zambian	0.134513	0	0	0	NA	1	0.0898285	0.0646519	0.681917	0.435381	0.153339	0.999994
					Zimbabwean	0	0	0	0	0.0395061	NA	0.0114434	0.0146953	0.323705	0.235087	0.0271154	0.999615
					Baphuthi	0.0395061	0	0	0	0	0	NA	0.999606	0.979553	1	1	0.480461
					amaNdebele	0.152332	0	0	0.00013536	0.000701137	2.17996e-05	0.422289	NA	0.838703	1	0.99861	0.300446
					amaZulu	0.0452652	0	0	0	0	0	0.0203331	0.00369911	NA	0.997503	0.995624	0.979014
					Duma San	0.251746	0.000566484	0.000305992	0.000952903	0.0138385	4.38257e-05	1	1	0.132792	NA	1	0.794515
					Basotho	0.0452652	0	0	0	0	0	1	0.91207	0.195049	1	NA	0.610635
					Himba	0.152332	0	0	0	0.000701137	2.17996e-05	0	0.00120155	0	0.0192206	0.000566484	NA
	Kalenjin 0.68	102.053	11	6.99606e-17	Chrissie San	NA	1	1	0.999917	0.0246279	0.0198044	0.999929	0.870887	0.929568	0.825081	0.615216	1
					Karretjie	0	NA	1	0.995488	3.28971e-06	2.83385e-07	0.995095	0.342975	0.249892	0.39699	0.0106217	1
					‡Khomani	0	0	NA	0.997858	2.60796e-06	1.80182e-07	0.997678	0.368603	0.260599	0.426558	0.0096311	1
					Nama	0	0	0	NA	0.000198903	3.23604e-05	1	0.87691	0.907375	0.857319	0.221652	0.996745
					Zambian	0.0286638	0	0	0	NA	1	8.86687e-05	0.390778	0.0311878	0.80342	0.317209	0.0001091
					Zimbabwean	0.0187424	0	0	0	0.924622	NA	1.06166e-05	0.335407	0.0131781	0.788354	0.226959	3.3031e-05
					Baphuthi	0	0	0	0	0	0	NA	0.84196	0.858754	0.829039	0.149122	0.996767
					amaNdebele	0.0402372	0	0	0	0.000316199	5.64565e-05	0	NA	0.999999	1	1	0.479814
					amaZulu	0	0	0	0	0	0	0	0.0243036	NA	0.99992	0.994009	0.491606
					Duma San	0.220797	0	0	0	0.00335058	0.00104919	0	0.924622	0.00371692	NA	1	0.483547
					Basotho	8.59312e-05	0	0	0	0	0	0	0.424717	0.0249134	0.424717	NA	0.076873
					Himba	0	0	0	0	0.000316199	0.000102511	0	0.000267577	0	0.000190318	0	NA

## Sheet: Table_S3
	Admixture components
	Baphuthi				GBR				Himba				CDX				Somali				Jola
Poplation	μ	Max	Min	s.d.	μ	Max	Min	s.d.	μ	Max	Min	s.d.	μ	Max	Min	s.d.	μ	Max	Min	s.d.	μ	Max	Min	s.d.
!Xun	0	0	0	0	0	0	0	0	0.198974	0.2733	0.1143	0.0471216	0.000168421	0.0032	0	0.00073413	0.000468421	0.0089	0	0.0020418	0.00830526	0.0532	0	0.0157889
CDX	0	0	0	0	0	0	0	0	0	0	0	0	0.9999	0.9999	0.9999	0	0	0	0	0	0	0	0	0
CHB	0	0	0	0	0.00339	0.0223	0	0.00697499	0	0	0	0	0.99472	0.9999	0.9667	0.00965394	0	0	0	0	0	0	0	0
FIN	0	0	0	0	0.93291	0.9569	0.9102	0.0109115	0	0	0	0	0.064445	0.0898	0.0344	0.0125434	0	0	0	0	0	0	0	0
IBS	0	0	0	0	0.92299	0.9723	0.863	0.0292145	0	0	0	0	0.000945	0.0094	0	0.00240076	0.074145	0.1369	0.0277	0.0269201	0.001125	0.0106	0	0.00294545
KHV	0	0	0	0	0.000415	0.0072	0	0.0016158	0	0	0	0	0.990115	0.9999	0.9698	0.0114175	0	0	0	0	0	0	0	0
Naro	0	0	0	0	0	0	0	0	0.01805	0.0248	0.0113	0.00954594	0	0	0	0	0	0	0	0	0	0	0	0
TSI	0	0	0	0	0.91159	0.9291	0.8904	0.0109063	0	0	0	0	1.5e-05	0.0003	0	6.7082e-05	0.069	0.0866	0.0562	0.00737663	0	0	0	0
Ju|’hoansi	0.00521429	0.073	0	0.0195101	0	0	0	0	0.0203143	0.2844	0	0.0760091	0	0	0	0	0	0	0	0	0.00221429	0.031	0	0.0082851
Hai||om	0.0191	0.0576	0	0.024102	0.0036125	0.0171	0	0.00669551	0.296413	0.3456	0.2333	0.0418658	0.0008125	0.0034	0	0.00126541	0.119325	0.1468	0.0955	0.0162727	0.0091375	0.0253	0	0.0095211
Nama	0.0308158	0.1782	0	0.0422473	0.0916421	0.3004	0	0.110879	0.167189	0.4546	0	0.173758	0.00274737	0.0149	0	0.00452393	0.100847	0.1816	0.018	0.0457001	0.00278947	0.0282	0	0.00736832
Jola	0.000445	0.0048	0	0.00137438	0.00177	0.0354	0	0.00791568	0.00616	0.1129	0	0.025229	7.5e-05	0.0015	0	0.00033541	0.001695	0.0339	0	0.00758027	0.98132	0.9999	0.7843	0.0478931
Khwe	0.04175	0.1108	0	0.0382065	0.000557143	0.005	0	0.00141025	0.5068	0.6089	0.4272	0.0618508	0.00107857	0.0071	0	0.00207408	0.0522571	0.0824	0.023	0.0165411	0.0148	0.0485	0	0.0189557
‡Khomani	0.10148	0.408	0	0.109989	0.1203	0.4077	0	0.133604	0.023035	0.2118	0	0.0515235	0.016895	0.0768	0	0.0226372	0.04841	0.1106	0	0.0345421	0	0	0	0
Oromo	0.0015	0.0189	0	0.00438334	0.14964	0.1935	0.1083	0.0207913	0.00136	0.014	0	0.004188	0.003425	0.0147	0	0.00478483	0.70557	0.7427	0.6671	0.0215269	0.003455	0.0146	0	0.00524229
Chrissie San	0.5383	0.5666	0.5139	0.0265656	0	0	0	0	0	0	0	0	0	0	0	0	0	0	0	0	0.0130667	0.0392	0	0.0226321
Himba	0.0055375	0.0443	0	0.0156624	0	0	0	0	0.9224	0.9527	0.8641	0.0273851	0	0	0	0	0.0038875	0.0178	0	0.00642082	0.0001	0.0008	0	0.000282843
Karretjie	0.177124	0.5307	0.0135	0.118872	0.0581412	0.2131	0	0.0629194	0.000676471	0.0115	0	0.00278916	0.0163824	0.0627	0	0.0162242	0.00576471	0.0398	0	0.0115412	0	0	0	0
G|ui & G||ana	0.290055	0.5015	0.1061	0.128413	0	0	0	0	0.0116455	0.0294	0	0.0125108	0	0	0	0	0.00429091	0.0257	0	0.00772871	0.00378182	0.0202	0	0.00716461
Baphuthi_SA	0.76775	0.7837	0.7518	0.0225567	0	0	0	0	0.0433	0.0625	0.0241	0.0271529	0	0	0	0	0.0129	0.0258	0	0.0182434	0.00115	0.0023	0	0.00162635
Mbukushu	0.2472	0.2735	0.2179	0.0211178	0.0001625	0.0013	0	0.000459619	0.537075	0.6155	0.4813	0.040486	0.000525	0.0039	0	0.00136774	0.0007125	0.0057	0	0.00201525	0.0868125	0.1041	0.0405	0.0211517
amaNdebele	0.699013	0.7352	0.6632	0.0237762	0	0	0	0	0.088875	0.1029	0.0755	0.0101341	0	0	0	0	0.0049	0.0286	0	0.0102695	0.0101375	0.0294	0	0.0114045
Baphuthi_LE	0.805624	0.8718	0.6905	0.0493648	0.000585714	0.0123	0	0.00268408	0.0275143	0.0951	0	0.0295608	3.33333e-05	0.0007	0	0.000152753	0.0079381	0.0455	0	0.0115121	0.00429048	0.0309	0	0.00871464
amaZulu	0.75743	0.7963	0.7102	0.0222562	0.001625	0.0257	0	0.0057644	0.07012	0.1175	0.0342	0.0207886	0.001355	0.0256	0	0.00571411	0.019485	0.0403	0	0.0110146	0.010235	0.0338	0	0.0127103
Duma San	0.72338	0.7814	0.5768	0.0839955	0.00036	0.0018	0	0.000804984	0.05296	0.0927	0.0041	0.035291	0.0035	0.0119	0	0.00528488	0.02116	0.0319	0.0027	0.0117498	0.01464	0.0326	0.0026	0.0138102
Damara	0.0235375	0.1127	0	0.0399697	0	0	0	0	0.80285	0.9321	0.6894	0.0919608	0.0001625	0.0008	0	0.000311391	0.0228	0.062	0	0.0255498	0.0058625	0.0336	0	0.0121355
Basotho	0.68092	0.755	0.5643	0.0496137	0.00538	0.0746	0	0.0178816	0.114965	0.1995	0.0317	0.0429353	0.000605	0.0062	0	0.00186279	0.002805	0.0136	0	0.00443852	0.02909	0.0559	0	0.020223
Amhara	0.001175	0.0129	0	0.00329671	0.189035	0.2119	0.1545	0.0166531	0.000855	0.0092	0	0.0021898	0.000865	0.0056	0	0.00168594	0.715535	0.7459	0.6959	0.013999	0.003965	0.0263	0	0.0080834
Kwangali	0.255171	0.2931	0.2309	0.0240431	0	0	0	0	0.537614	0.5886	0.5176	0.0271731	0	0	0	0	0.000557143	0.0039	0	0.00147406	0.101	0.1562	0.0782	0.0253098
Kongo	0.26885	0.2795	0.2527	0.0118274	0	0	0	0	0.467717	0.4967	0.4373	0.0248542	0	0	0	0	0	0	0	0	0.149333	0.1756	0.1152	0.0231666
JPT	1e-05	0.0002	0	4.47214e-05	0.000215	0.0027	0	0.00063683	0	0	0	0	0.997055	0.9999	0.9855	0.00459937	0	0	0	0	0	0	0	0
GBR	7.5e-05	0.0009	0	0.00021734	0.988965	0.9999	0.9693	0.00763953	0.00053	0.0075	0	0.00178063	0.00099	0.0049	0	0.0015751	0.001515	0.0176	0	0.00473034	0.00028	0.0028	0	0.00078847
GIH	0.00033	0.0066	0	0.0014758	0.060665	0.328	0	0.11179	0.00027	0.0052	0	0.00116126	0.01051	0.0427	0	0.0146848	0.000365	0.0055	0	0.00127373	0	0	0	0
MKK	0.012205	0.0596	0	0.0193873	0.00753	0.032	0	0.00955439	0.006415	0.0451	0	0.0122225	0.000645	0.0061	0	0.00149859	0.41962	0.4516	0.3653	0.0257524	0.00128	0.0148	0	0.00387361
Mandinka	0.01878	0.0686	0	0.0247813	0.0027	0.0246	0	0.00633719	0.05514	0.1769	0	0.0493324	0.000195	0.0039	0	0.000872067	0.00634	0.021	0	0.00692839	0.89224	0.9962	0.7379	0.0711728
Kalenjin	0.011335	0.0626	0	0.0166988	0	0	0	0	0.008	0.0577	0	0.0150427	4e-05	0.0008	0	0.000178885	0.28349	0.322	0.1972	0.032927	0.012585	0.0752	0	0.0195625
Fula	0.01647	0.0813	0	0.0263679	0.0752	0.1825	0	0.065876	0.050655	0.1888	0	0.0655191	0.0002	0.004	0	0.000894427	0.07158	0.1543	0	0.0608566	0.765405	0.9432	0.6604	0.0744932
Somali	0.01753	0.0695	0	0.0217112	0.0114	0.1536	0	0.0354844	0.019775	0.0556	0	0.015244	8.5e-05	0.0017	0	0.000380132	0.924175	0.9763	0.6909	0.0724825	0.016555	0.0519	0	0.0148849
YRI	0.154935	0.1963	0.1293	0.0185807	0	0	0	0	0.39693	0.45	0.3455	0.026029	0.00015	0.002	0	0.000457108	0.001465	0.0219	0	0.00508582	0.425445	0.4782	0.368	0.0267369
Wolof	0.019415	0.089	0	0.0243094	0.004865	0.0153	0	0.00524196	0.03265	0.1485	0	0.0396082	0.000905	0.0049	0	0.00162107	0.027825	0.0501	0.0013	0.0149449	0.892555	0.9771	0.7746	0.0468315
Ga-Adangbe	0.12222	0.1569	0.0812	0.0207539	0.00105	0.021	0	0.00469574	0.36831	0.4221	0.314	0.0321744	0.000535	0.0048	0	0.00137354	0.001465	0.0151	0	0.00385572	0.49068	0.557	0.4523	0.0262226
Kikuyu	0.184835	0.2332	0.1454	0.0274885	0.02051	0.0335	0	0.00852562	0.121755	0.192	0.0793	0.0279349	0.00116	0.0073	0	0.0022201	0.24375	0.2873	0.1673	0.0293792	0.02517	0.069	0	0.0188047
Igbo	0.17256	0.2049	0.1278	0.0230374	0	0	0	0	0.418795	0.4774	0.3807	0.0257729	0.000335	0.0066	0	0.0014748	0.00035	0.0057	0	0.00129228	0.37217	0.4066	0.3113	0.0230149
LWK	0.23661	0.2927	0.1874	0.0264219	0.00086	0.0083	0	0.00209068	0.24318	0.3002	0.1773	0.0261761	0.000105	0.0021	0	0.000469574	0.006235	0.047	0	0.0116776	0.038185	0.0616	0.0065	0.0173759
Barundi	0.224455	0.2773	0.1599	0.032024	0.013735	0.0277	0	0.00854809	0.285125	0.3505	0.2019	0.0330763	0.001255	0.0078	0	0.00211622	0.055745	0.1506	0	0.0360613	0.060235	0.103	0.0128	0.0223758
Banyarwanda	0.19246	0.2583	0.0953	0.0420995	0.02392	0.0422	0	0.0101885	0.229855	0.3063	0.1471	0.0441039	0.000815	0.007	0	0.00175448	0.130865	0.2828	0.0521	0.0663086	0.04827	0.0906	0	0.0263526
Angolan	0.259313	0.3063	0.2322	0.0265424	0	0	0	0	0.50985	0.5489	0.4566	0.0337746	3.75e-05	0.0003	0	0.000106066	0	0	0	0	0.1318	0.1482	0.1112	0.0118605
Yansi	0.2702	0.2933	0.2407	0.0219091	0	0	0	0	0.45955	0.4812	0.4326	0.0204863	0	0	0	0	0	0	0	0	0.1616	0.1671	0.1492	0.00847388
Zambian	0.369833	0.4246	0.3235	0.0389252	0	0	0	0	0.406978	0.4556	0.3488	0.034996	0	0	0	0	0	0	0	0	0.0855889	0.1206	0.0623	0.017306
Baganda	0.27083	0.3252	0.1929	0.0404987	0.006545	0.0261	0	0.00912507	0.27649	0.3218	0.221	0.023406	0.000345	0.0037	0	0.00106498	0.00756	0.0692	0	0.0174386	0.050795	0.082	0.0231	0.0192888
Zimbabwean	0.4804	0.5302	0.43	0.0340508	6.66667e-05	0.0008	0	0.00023094	0.329783	0.3671	0.2848	0.0311957	0	0	0	0	0	0	0	0	0.065575	0.0926	0.0256	0.0197888
Mozambican	0.580277	0.7442	0.4886	0.0803014	0.0017	0.0096	0	0.00333317	0.270715	0.3482	0.2056	0.0369006	0.000615385	0.0072	0	0.00199075	0	0	0	0	0.0487231	0.0822	0.0107	0.0243061
	Admixture components
	GIH				Naro				Kalenjin				'Baphuthi’:’Naro’				Sum of 'Baphuthi’ &’Naro’
Poplation	μ	Max	Min	s.d.	μ	Max	Min	s.d.	μ	Max	Min	s.d.	μ	Max	Min	s.d.	μ	Max	Min	s.d.
!Xun	0.000184211	0.0035	0	0.000802955	0.770874	0.8857	0.6316	0.068204	0.0209789	0.0671	0	0.0222867	0	0	0	0.068204	0.770874	0.8857	0.6316	0
CDX	0	0	0	0	0	0	0	0	0	0	0	0	0	0	0	0	0	0	0	0
CHB	0.001795	0.0249	0	0.00596732	0	0	0	0	5e-06	0.0001	0	2.23607e-05	0	0	0	0	0	0	0	0
FIN	0.00181	0.0284	0	0.0063761	4e-05	0.0008	0	0.000178885	0.000735	0.0086	0	0.00201188	0	0	0	0.000178885	4e-05	0.0008	0	0
IBS	0.00048	0.0071	0	0.00158798	0.000185	0.0023	0	0.000587837	6.5e-05	0.0013	0	0.000290689	0	0	0	0.000587837	0.000185	0.0023	0	0
KHV	0.009185	0.0301	0	0.0109873	0.000195	0.0039	0	0.000872067	0	0	0	0	0	0	0	0.000872067	0.000195	0.0039	0	0
Naro	0	0	0	0	0.98185	0.9886	0.9751	0.00954594	0	0	0	0	0	0	0	0.00954594	0.98185	0.9886	0.9751	0
TSI	0.01935	0.038	0	0.0113589	0	0	0	0	0	0	0	0	0	0	0	0	0	0	0	0
Ju|’hoansi	0	0	0	0	0.966636	0.9999	0.5342	0.124464	0.00552857	0.0774	0	0.020686	0.00976092	0.136653	0	0.104953	0.97185	0.9999	0.6072	0.036522
Hai||om	0.0032625	0.0123	0	0.00451409	0.50145	0.5186	0.4875	0.0105746	0.0468875	0.0664	0.0159	0.0176066	0.0376939	0.114059	0	0.0304356	0.52055	0.5626	0.4879	0.0475918
Nama	0.00893158	0.0348	0	0.0110948	0.588853	0.8569	0.1499	0.208013	0.00617368	0.0706	0	0.016617	0.0733017	0.384923	0	0.201371	0.619668	0.8635	0.2076	0.102517
Jola	0	0	0	0	0.006185	0.0172	0	0.00530702	0.00229	0.0338	0	0.00785486	0.0420357	0.561644	0	0.00600834	0.00663	0.022	0	0.137263
Khwe	0.000678571	0.0041	0	0.00134002	0.358564	0.4379	0.2257	0.0559652	0.0234929	0.0728	0	0.0267544	0.13335	0.459016	0	0.0401868	0.400314	0.4681	0.3293	0.141538
‡Khomani	0.04542	0.1176	0	0.0430206	0.64366	0.9999	0.3768	0.190752	0.00075	0.0145	0	0.00323834	0.17148	0.689306	0	0.206851	0.74514	0.9999	0.4088	0.184452
Oromo	0.01397	0.0311	0	0.0107605	0.014585	0.037	0.0029	0.00861988	0.106475	0.1745	0.0662	0.0292854	0.0767223	0.72973	0	0.0107834	0.016085	0.0448	0.0029	0.189122
Chrissie San	0	0	0	0	0.4486	0.486	0.3942	0.0482033	0	0	0	0	1.21417	1.43734	1.05741	0.0226033	0.9869	1	0.9608	0.198481
Himba	0	0	0	0	0.068	0.0836	0.0472	0.0125288	0	0	0	0	0.0759602	0.607682	0	0.0215477	0.0735375	0.1172	0.0472	0.214848
Karretjie	0.0311647	0.0707	0	0.0247134	0.710071	0.9446	0.4308	0.154461	0.000635294	0.0108	0	0.00261938	0.296724	1.23189	0.0142918	0.0877797	0.887194	1	0.7183	0.28009
G|ui & G||ana	0	0	0	0	0.682409	0.843	0.4711	0.1229	0.00776364	0.039	0	0.0127235	0.473896	1.06453	0.12586	0.0187675	0.972464	1	0.947	0.302153
Baphuthi_SA	0	0	0	0	0.1519	0.1663	0.1375	0.0203647	0.0229	0.0458	0	0.0323855	5.0901	5.46764	4.71257	0.0429214	0.91965	0.95	0.8893	0.533914
Mbukushu	0.0007375	0.005	0	0.00175087	0.0615125	0.076	0.0542	0.00753249	0.0652375	0.1075	0.033	0.0243675	4.07206	4.91023	3.16715	0.0216815	0.308713	0.3412	0.2867	0.611159
amaNdebele	0.00035	0.0028	0	0.000989949	0.1772	0.2158	0.1346	0.0309737	0.0195125	0.0689	0	0.0249161	4.06994	5.41308	3.17625	0.0239439	0.876212	0.9082	0.8449	0.832192
Baphuthi_LE	0.000928571	0.0126	0	0.00286865	0.149148	0.2012	0.1156	0.022301	0.00390476	0.0451	0	0.0101485	5.53268	6.96326	3.44682	0.039759	0.954771	0.9999	0.8644	0.951639
amaZulu	7e-05	0.0014	0	0.00031305	0.127695	0.1685	0.0949	0.0190219	0.011955	0.047	0	0.0145217	6.06803	8.09905	4.25269	0.018331	0.885125	0.9176	0.844	0.984392
Duma San	0.0051	0.0255	0	0.0114039	0.1599	0.226	0.1418	0.037002	0.01896	0.0324	0	0.0135729	4.75095	5.43689	2.55221	0.0492147	0.88328	0.9281	0.8028	1.23242
Damara	0	0	0	0	0.14475	0.2486	0.0242	0.078405	0	0	0	0	0.633725	4.65702	0	0.0687842	0.168288	0.2486	0.0668	1.62834
Basotho	0	0	0	0	0.142865	0.2198	0.0635	0.0420349	0.023335	0.0698	0	0.0220523	5.32001	10.515	3.07734	0.059879	0.823785	0.9204	0.7312	2.08567
Amhara	0.01125	0.028	0	0.00901499	0.005685	0.0185	0	0.00561795	0.07163	0.0952	0.0421	0.0163342	0.985884	18.4286	0	0.00636209	0.00686	0.0214	0	4.11339
Kwangali	0	0	0	0	0.0300714	0.0431	0.0148	0.00970699	0.0755571	0.1106	0.038	0.0223979	9.70044	18.8176	5.5174	0.0184338	0.285243	0.3188	0.2624	4.64991
Kongo	0	0	0	0	0.0144	0.0255	0.0069	0.00714479	0.0996667	0.1188	0.0713	0.0164262	22.976	38.9275	10.8902	0.0152927	0.28325	0.3032	0.2665	11.1811
JPT	0.002625	0.0117	0	0.00427636	0	0	0	0	0	0	0	0	10000000000000000	2e+17	0	4.47214e-05	1e-05	0.0002	0	44721359549995800
GBR	0.005745	0.0205	0	0.00614247	0.000795	0.0072	0	0.00196669	0.00104	0.0072	0	0.00209118	65000000000000000	9e+17	0	0.00195208	0.00087	0.0072	0	2.15883e+17
GIH	0.92718	0.9999	0.6361	0.121096	0.0006	0.0102	0	0.00229507	0	0	0	0	3.3e+17	6.6e+18	0	0.00265114	0.00093	0.0102	0	1.4758e+18
MKK	0.004745	0.0255	0	0.00843966	0.0074	0.0159	0	0.00480438	0.540115	0.5878	0.4642	0.0309009	7.65e+17	1.53e+19	0	0.0216772	0.019605	0.0705	0	3.42118e+18
Mandinka	8e-05	0.0008	0	0.000246235	0.00904	0.0173	0	0.00583613	0.015445	0.048	0	0.0167586	1.91e+18	3.82e+19	0	0.0266247	0.02782	0.0765	0	8.54178e+18
Kalenjin	0	0	0	0	0.00372	0.0125	0	0.00450258	0.680785	0.7522	0.6116	0.0346522	4.685e+18	3.1e+19	0	0.0176621	0.015055	0.0705	0	1.0107e+19
Fula	0.000415	0.0036	0	0.00104139	0.00531	0.0234	0	0.00669382	0.01472	0.0633	0	0.0211715	4.66e+18	4.16e+19	0	0.0304054	0.02178	0.1047	0	1.25717e+19
Somali	0.002715	0.0393	0	0.00923969	0.00113	0.012	0	0.00290591	0.006585	0.0576	0	0.016189	9.58e+18	4.88e+19	0	0.022892	0.01866	0.0716	0	1.46056e+19
YRI	9.5e-05	0.0019	0	0.000424853	0	0	0	0	0.020945	0.0511	0	0.0163284	1.54935e+20	1.963e+20	1.293e+20	0.0185807	0.154935	0.1963	0.1293	1.85807e+19
Wolof	0.000805	0.0103	0	0.00238713	0.002625	0.0186	0	0.00483604	0.018315	0.0622	0	0.0220986	1.4395e+19	8.9e+19	0	0.0231381	0.02204	0.089	0	2.49947e+19
Ga-Adangbe	6.5e-05	0.001	0	0.000230046	0.003725	0.0114	0	0.00387935	0.01191	0.051	0	0.0135631	3.1775e+19	1.513e+20	7.12281	0.0189216	0.125945	0.1584	0.0889	5.74451e+19
Kikuyu	0.00179	0.0165	0	0.0041564	0.006395	0.0144	0	0.0045941	0.39459	0.4584	0.3321	0.0321546	2.961e+19	2.315e+20	10.0972	0.027385	0.19123	0.2376	0.1514	7.35511e+19
Igbo	0.000195	0.0036	0	0.000804249	0.00034	0.0043	0	0.00105302	0.035225	0.0954	0	0.0244605	1.3868e+20	2.049e+20	42.2791	0.023087	0.1729	0.2049	0.1278	7.44055e+19
LWK	0.000595	0.0077	0	0.00182136	0.000215	0.0041	0	0.000915524	0.473955	0.5282	0.4185	0.0261645	2.11315e+20	2.927e+20	57.7805	0.026453	0.236825	0.2927	0.1874	7.65668e+19
Barundi	0.002995	0.0175	0	0.00554603	0.00856	0.0215	0	0.00669929	0.347895	0.4385	0.2886	0.0350052	4.5415e+19	2.773e+20	8.93296	0.0287538	0.233015	0.2773	0.1778	9.42163e+19
Banyarwanda	0.001615	0.0109	0	0.00345882	0.00735	0.0221	0	0.0078059	0.36482	0.4339	0.3232	0.0307441	7.8835e+19	2.583e+20	6.75887	0.0392897	0.19981	0.2583	0.1094	1.10907e+20
Angolan	0	0	0	0	0.009575	0.0266	0	0.00895237	0.0894125	0.1172	0.0682	0.0144156	6.75125e+19	3.063e+20	9.76692	0.026506	0.268888	0.3063	0.2338	1.26502e+20
Yansi	0	0	0	0	0.005575	0.0109	0	0.00598575	0.10305	0.1241	0.0797	0.018175	6.905e+19	2.762e+20	22.0826	0.0215621	0.275775	0.3039	0.2516	1.381e+20
Zambian	0	0	0	0	0.0114778	0.046	0	0.0140802	0.126056	0.179	0.0903	0.0282399	4.71778e+19	4.246e+20	7.97609	0.0371863	0.381311	0.4246	0.3329	1.41533e+20
Baganda	0.000725	0.0074	0	0.00191583	0.0015	0.0086	0	0.00272358	0.385165	0.4289	0.3361	0.0267614	1.73865e+20	3.252e+20	27.6071	0.0395874	0.27233	0.3252	0.1935	1.4705e+20
Zimbabwean	0	0	0	0	0.00379167	0.0192	0	0.00637901	0.120367	0.1485	0.0917	0.0155734	3.19917e+20	5.302e+20	26.5885	0.0349816	0.484192	0.5302	0.43	2.37966e+20
Mozambican	0.0001	0.0007	0	0.000244949	0.0048	0.0185	0	0.00630423	0.0930308	0.1646	0.0177	0.0402355	2.55523e+20	6.576e+20	26.4108	0.0791253	0.585077	0.7454	0.4901	2.89675e+20

## Sheet: Table_S4
Target		Sources by Populations		Sources by Region_Language group		Sources by Region_Language group 2		Results
Population	Region_Language group	Source 1	Source 2	Source 1	Source 2	Source 1	Source 2	f3	Standard error	Z-score
KhoeSan – KhoeSan Sources
‡Khomani	SouthernAfrica_UT	Damara	Ju|’hoansi	SouthernAfrica_KK	SouthernAfrica_JU	SouthernAfrica_KK	SouthernAfrica_JU	-0.005223	0.000315	-16.589
Karretjie	SouthernAfrica_UT	Damara	Ju|’hoansi	SouthernAfrica_KK	SouthernAfrica_JU	SouthernAfrica_KK	SouthernAfrica_JU	-0.004311	0.000362	-11.908
Nama	SouthernAfrica_KK	Damara	Ju|’hoansi	SouthernAfrica_KK	SouthernAfrica_JU	SouthernAfrica_KK	SouthernAfrica_JU	-0.010052	0.000305	-32.957
Nama	SouthernAfrica_KK	Damara	Karretjie	SouthernAfrica_KK	SouthernAfrica_UT	SouthernAfrica_KK	SouthernAfrica_UT	-0.004891	0.000253	-19.295
Nama	SouthernAfrica_KK	Damara	‡Khomani	SouthernAfrica_KK	SouthernAfrica_UT	SouthernAfrica_KK	SouthernAfrica_UT	-0.004286	0.000234	-18.302
Nama	SouthernAfrica_KK	‡Khomani	Khwe	SouthernAfrica_UT	MiddleAfrica_KK	SouthernAfrica_UT	MiddleAfrica_KK	-0.001504	0.000188	-7.985
Nama	SouthernAfrica_KK	Hai||om	‡Khomani	SouthernAfrica_KK	SouthernAfrica_UT	SouthernAfrica_KK	SouthernAfrica_UT	-0.001136	0.000178	-6.385
Nama	SouthernAfrica_KK	Karretjie	Khwe	SouthernAfrica_UT	MiddleAfrica_KK	SouthernAfrica_UT	MiddleAfrica_KK	-0.001102	0.00021	-5.248
KhoeSan – Eurasian Sources
‡Khomani	SouthernAfrica_UT	GBR	Ju|’hoansi	NorthernEurope_GM	SouthernAfrica_JU	Europe	SouthernAfrica_JU	-0.035035	0.000457	-76.742
‡Khomani	SouthernAfrica_UT	FIN	Ju|’hoansi	NorthernEurope_FN	SouthernAfrica_JU	Europe	SouthernAfrica_JU	-0.03477	0.000457	-76.096
‡Khomani	SouthernAfrica_UT	Ju|’hoansi	TSI	SouthernAfrica_JU	SouthernEurope_RM	SouthernAfrica_JU	Europe	-0.034387	0.000454	-75.758
‡Khomani	SouthernAfrica_UT	IBS	Ju|’hoansi	SouthernEurope_RM	SouthernAfrica_JU	Europe	SouthernAfrica_JU	-0.034327	0.000452	-75.938
‡Khomani	SouthernAfrica_UT	GIH	Ju|’hoansi	SouthernAsia_IN	SouthernAfrica_JU	Asia	SouthernAfrica_JU	-0.032181	0.00043	-74.779
‡Khomani	SouthernAfrica_UT	JPT	Ju|’hoansi	EasternAsia_JP	SouthernAfrica_JU	Asia	SouthernAfrica_JU	-0.029338	0.000438	-66.934
‡Khomani	SouthernAfrica_UT	CDX	Ju|’hoansi	EasternAsia_KD	SouthernAfrica_JU	Asia	SouthernAfrica_JU	-0.029303	0.000435	-67.359
‡Khomani	SouthernAfrica_UT	Ju|’hoansi	KHV	SouthernAfrica_JU	South-EasternAsia_VM	SouthernAfrica_JU	Asia	-0.029245	0.000433	-67.475
‡Khomani	SouthernAfrica_UT	CHB	Ju|’hoansi	EasternAsia_SN	SouthernAfrica_JU	Asia	SouthernAfrica_JU	-0.029226	0.000434	-67.392
‡Khomani	SouthernAfrica_UT	GBR	!Xun	NorthernEurope_GM	MiddleAfrica_JU	Europe	MiddleAfrica_JU	-0.022127	0.00047	-47.054
‡Khomani	SouthernAfrica_UT	FIN	!Xun	NorthernEurope_FN	MiddleAfrica_JU	Europe	MiddleAfrica_JU	-0.021729	0.000471	-46.175
‡Khomani	SouthernAfrica_UT	TSI	!Xun	SouthernEurope_RM	MiddleAfrica_JU	Europe	MiddleAfrica_JU	-0.0215	0.000464	-46.38
‡Khomani	SouthernAfrica_UT	GBR	G|ui & G||ana	NorthernEurope_GM	SouthernAfrica_KK	Europe	SouthernAfrica_KK	-0.021388	0.000489	-43.708
‡Khomani	SouthernAfrica_UT	IBS	!Xun	SouthernEurope_RM	MiddleAfrica_JU	Europe	MiddleAfrica_JU	-0.021276	0.000463	-45.973
‡Khomani	SouthernAfrica_UT	FIN	G|ui & G||ana	NorthernEurope_FN	SouthernAfrica_KK	Europe	SouthernAfrica_KK	-0.021142	0.000488	-43.343
‡Khomani	SouthernAfrica_UT	G|ui & G||ana	TSI	SouthernAfrica_KK	SouthernEurope_RM	SouthernAfrica_KK	Europe	-0.020931	0.000484	-43.232
‡Khomani	SouthernAfrica_UT	G|ui & G||ana	IBS	SouthernAfrica_KK	SouthernEurope_RM	SouthernAfrica_KK	Europe	-0.020696	0.00049	-42.203
‡Khomani	SouthernAfrica_UT	GIH	!Xun	SouthernAsia_IN	MiddleAfrica_JU	Asia	MiddleAfrica_JU	-0.019175	0.000443	-43.257
‡Khomani	SouthernAfrica_UT	GIH	G|ui & G||ana	SouthernAsia_IN	SouthernAfrica_KK	Asia	SouthernAfrica_KK	-0.018621	0.000465	-40.085
‡Khomani	SouthernAfrica_UT	JPT	!Xun	EasternAsia_JP	MiddleAfrica_JU	Asia	MiddleAfrica_JU	-0.016596	0.000456	-36.39
‡Khomani	SouthernAfrica_UT	CHB	!Xun	EasternAsia_SN	MiddleAfrica_JU	Asia	MiddleAfrica_JU	-0.016512	0.000453	-36.439
‡Khomani	SouthernAfrica_UT	KHV	!Xun	South-EasternAsia_VM	MiddleAfrica_JU	Asia	MiddleAfrica_JU	-0.016511	0.000453	-36.476
‡Khomani	SouthernAfrica_UT	CDX	!Xun	EasternAsia_KD	MiddleAfrica_JU	Asia	MiddleAfrica_JU	-0.016478	0.000455	-36.24
‡Khomani	SouthernAfrica_UT	G|ui & G||ana	KHV	SouthernAfrica_KK	South-EasternAsia_VM	SouthernAfrica_KK	Asia	-0.015971	0.000475	-33.64
‡Khomani	SouthernAfrica_UT	CDX	G|ui & G||ana	EasternAsia_KD	SouthernAfrica_KK	Asia	SouthernAfrica_KK	-0.015947	0.000477	-33.453
‡Khomani	SouthernAfrica_UT	G|ui & G||ana	JPT	SouthernAfrica_KK	EasternAsia_JP	SouthernAfrica_KK	Asia	-0.015938	0.000477	-33.389
‡Khomani	SouthernAfrica_UT	CHB	G|ui & G||ana	EasternAsia_SN	SouthernAfrica_KK	Asia	SouthernAfrica_KK	-0.015877	0.000477	-33.262
‡Khomani	SouthernAfrica_UT	GBR	Karretjie	NorthernEurope_GM	SouthernAfrica_UT	Europe	SouthernAfrica_UT	-0.014025	0.000559	-25.107
‡Khomani	SouthernAfrica_UT	Karretjie	TSI	SouthernAfrica_UT	SouthernEurope_RM	SouthernAfrica_UT	Europe	-0.013853	0.000558	-24.807
‡Khomani	SouthernAfrica_UT	IBS	Karretjie	SouthernEurope_RM	SouthernAfrica_UT	Europe	SouthernAfrica_UT	-0.013736	0.000552	-24.866
‡Khomani	SouthernAfrica_UT	FIN	Karretjie	NorthernEurope_FN	SouthernAfrica_UT	Europe	SouthernAfrica_UT	-0.013684	0.000566	-24.159
‡Khomani	SouthernAfrica_UT	GIH	Karretjie	SouthernAsia_IN	SouthernAfrica_UT	Asia	SouthernAfrica_UT	-0.011931	0.000524	-22.75
‡Khomani	SouthernAfrica_UT	CDX	Karretjie	EasternAsia_KD	SouthernAfrica_UT	Asia	SouthernAfrica_UT	-0.010019	0.00052	-19.253
‡Khomani	SouthernAfrica_UT	JPT	Karretjie	EasternAsia_JP	SouthernAfrica_UT	Asia	SouthernAfrica_UT	-0.010008	0.000519	-19.283
‡Khomani	SouthernAfrica_UT	KHV	Karretjie	South-EasternAsia_VM	SouthernAfrica_UT	Asia	SouthernAfrica_UT	-0.009985	0.000517	-19.328
‡Khomani	SouthernAfrica_UT	CHB	Karretjie	EasternAsia_SN	SouthernAfrica_UT	Asia	SouthernAfrica_UT	-0.009836	0.000518	-18.98
‡Khomani	SouthernAfrica_UT	GBR	Hai||om	NorthernEurope_GM	SouthernAfrica_KK	Europe	SouthernAfrica_KK	-0.003752	0.00059	-6.362
‡Khomani	SouthernAfrica_UT	FIN	Hai||om	NorthernEurope_FN	SouthernAfrica_KK	Europe	SouthernAfrica_KK	-0.003544	0.000589	-6.019
‡Khomani	SouthernAfrica_UT	Hai||om	TSI	SouthernAfrica_KK	SouthernEurope_RM	SouthernAfrica_KK	Europe	-0.002749	0.000585	-4.695
‡Khomani	SouthernAfrica_UT	Hai||om	IBS	SouthernAfrica_KK	SouthernEurope_RM	SouthernAfrica_KK	Europe	-0.002587	0.000581	-4.455
amaNdebele	SouthernAfrica_SBE	GIH	Ju|’hoansi	SouthernAsia_IN	SouthernAfrica_JU	Asia	SouthernAfrica_JU	-0.003313	0.000573	-5.777
amaNdebele	SouthernAfrica_SBE	JPT	Ju|’hoansi	EasternAsia_JP	SouthernAfrica_JU	Asia	SouthernAfrica_JU	-0.003003	0.000607	-4.945
amaNdebele	SouthernAfrica_SBE	CHB	Ju|’hoansi	EasternAsia_SN	SouthernAfrica_JU	Asia	SouthernAfrica_JU	-0.002895	0.000597	-4.848
amaNdebele	SouthernAfrica_SBE	CDX	Ju|’hoansi	EasternAsia_KD	SouthernAfrica_JU	Asia	SouthernAfrica_JU	-0.002822	0.000598	-4.721
amaNdebele	SouthernAfrica_SBE	Ju|’hoansi	KHV	SouthernAfrica_JU	South-EasternAsia_VM	SouthernAfrica_JU	Asia	-0.002657	0.000601	-4.424
amaNdebele	SouthernAfrica_SBE	IBS	Ju|’hoansi	SouthernEurope_RM	SouthernAfrica_JU	Europe	SouthernAfrica_JU	-0.0026	0.000585	-4.442
amaNdebele	SouthernAfrica_SBE	FIN	Ju|’hoansi	NorthernEurope_FN	SouthernAfrica_JU	Europe	SouthernAfrica_JU	-0.002499	0.000603	-4.146
amaNdebele	SouthernAfrica_SBE	GBR	Ju|’hoansi	NorthernEurope_GM	SouthernAfrica_JU	Europe	SouthernAfrica_JU	-0.002485	0.000592	-4.197
amaNdebele	SouthernAfrica_SBE	Ju|’hoansi	TSI	SouthernAfrica_JU	SouthernEurope_RM	SouthernAfrica_JU	Europe	-0.002282	0.000598	-3.819
amaNdebele	SouthernAfrica_SBE	GIH	G|ui & G||ana	SouthernAsia_IN	SouthernAfrica_KK	Asia	SouthernAfrica_KK	-0.002193	0.000515	-4.261
amaNdebele	SouthernAfrica_SBE	G|ui & G||ana	JPT	SouthernAfrica_KK	EasternAsia_JP	SouthernAfrica_KK	Asia	-0.002041	0.000553	-3.691
amaNdebele	SouthernAfrica_SBE	CHB	G|ui & G||ana	EasternAsia_SN	SouthernAfrica_KK	Asia	SouthernAfrica_KK	-0.001981	0.000544	-3.639
amaNdebele	SouthernAfrica_SBE	CDX	G|ui & G||ana	EasternAsia_KD	SouthernAfrica_KK	Asia	SouthernAfrica_KK	-0.001901	0.000538	-3.531
amaNdebele	SouthernAfrica_SBE	G|ui & G||ana	KHV	SouthernAfrica_KK	South-EasternAsia_VM	SouthernAfrica_KK	Asia	-0.001816	0.00054	-3.364
Basotho	SouthernAfrica_SBE	GIH	Ju|’hoansi	SouthernAsia_IN	SouthernAfrica_JU	Asia	SouthernAfrica_JU	-0.001721	0.000494	-3.487
Basotho	SouthernAfrica_SBE	GIH	G|ui & G||ana	SouthernAsia_IN	SouthernAfrica_KK	Asia	SouthernAfrica_KK	-0.001516	0.000412	-3.68
Basotho	SouthernAfrica_SBE	CHB	G|ui & G||ana	EasternAsia_SN	SouthernAfrica_KK	Asia	SouthernAfrica_KK	-0.001409	0.000437	-3.225
Basotho	SouthernAfrica_SBE	CDX	G|ui & G||ana	EasternAsia_KD	SouthernAfrica_KK	Asia	SouthernAfrica_KK	-0.001387	0.000444	-3.127
Basotho	SouthernAfrica_SBE	G|ui & G||ana	KHV	SouthernAfrica_KK	South-EasternAsia_VM	SouthernAfrica_KK	Asia	-0.001377	0.000434	-3.173
Duma San	SouthernAfrica_SBE	GIH	Ju|’hoansi	SouthernAsia_IN	SouthernAfrica_JU	Asia	SouthernAfrica_JU	-0.003314	0.000708	-4.682
Duma San	SouthernAfrica_SBE	JPT	Ju|’hoansi	EasternAsia_JP	SouthernAfrica_JU	Asia	SouthernAfrica_JU	-0.002959	0.00075	-3.943
Duma San	SouthernAfrica_SBE	GBR	Ju|’hoansi	NorthernEurope_GM	SouthernAfrica_JU	Europe	SouthernAfrica_JU	-0.002938	0.000747	-3.935
Duma San	SouthernAfrica_SBE	IBS	Ju|’hoansi	SouthernEurope_RM	SouthernAfrica_JU	Europe	SouthernAfrica_JU	-0.002917	0.000739	-3.946
Duma San	SouthernAfrica_SBE	FIN	Ju|’hoansi	NorthernEurope_FN	SouthernAfrica_JU	Europe	SouthernAfrica_JU	-0.00289	0.000755	-3.831
Duma San	SouthernAfrica_SBE	Ju|’hoansi	TSI	SouthernAfrica_JU	SouthernEurope_RM	SouthernAfrica_JU	Europe	-0.002831	0.000744	-3.805
Duma San	SouthernAfrica_SBE	CHB	Ju|’hoansi	EasternAsia_SN	SouthernAfrica_JU	Asia	SouthernAfrica_JU	-0.00279	0.000756	-3.688
Duma San	SouthernAfrica_SBE	Ju|’hoansi	KHV	SouthernAfrica_JU	South-EasternAsia_VM	SouthernAfrica_JU	Asia	-0.00277	0.000748	-3.703
Duma San	SouthernAfrica_SBE	CDX	Ju|’hoansi	EasternAsia_KD	SouthernAfrica_JU	Asia	SouthernAfrica_JU	-0.00274	0.00076	-3.607
Duma San	SouthernAfrica_SBE	GIH	G|ui & G||ana	SouthernAsia_IN	SouthernAfrica_KK	Asia	SouthernAfrica_KK	-0.002724	0.000641	-4.25
Duma San	SouthernAfrica_SBE	G|ui & G||ana	JPT	SouthernAfrica_KK	EasternAsia_JP	SouthernAfrica_KK	Asia	-0.002525	0.000683	-3.699
Duma San	SouthernAfrica_SBE	G|ui & G||ana	KHV	SouthernAfrica_KK	South-EasternAsia_VM	SouthernAfrica_KK	Asia	-0.002457	0.000677	-3.63
Duma San	SouthernAfrica_SBE	CHB	G|ui & G||ana	EasternAsia_SN	SouthernAfrica_KK	Asia	SouthernAfrica_KK	-0.002404	0.00069	-3.486
Duma San	SouthernAfrica_SBE	CDX	G|ui & G||ana	EasternAsia_KD	SouthernAfrica_KK	Asia	SouthernAfrica_KK	-0.002348	0.00069	-3.401
Duma San	SouthernAfrica_SBE	G|ui & G||ana	TSI	SouthernAfrica_KK	SouthernEurope_RM	SouthernAfrica_KK	Europe	-0.002342	0.000674	-3.475
Duma San	SouthernAfrica_SBE	GBR	G|ui & G||ana	NorthernEurope_GM	SouthernAfrica_KK	Europe	SouthernAfrica_KK	-0.002263	0.000677	-3.344
Duma San	SouthernAfrica_SBE	G|ui & G||ana	IBS	SouthernAfrica_KK	SouthernEurope_RM	SouthernAfrica_KK	Europe	-0.002259	0.000664	-3.401
Duma San	SouthernAfrica_SBE	FIN	G|ui & G||ana	NorthernEurope_FN	SouthernAfrica_KK	Europe	SouthernAfrica_KK	-0.002235	0.000681	-3.284
Karretjie	SouthernAfrica_UT	FIN	Ju|’hoansi	NorthernEurope_FN	SouthernAfrica_JU	Europe	SouthernAfrica_JU	-0.021009	0.000531	-39.597
Karretjie	SouthernAfrica_UT	GBR	Ju|’hoansi	NorthernEurope_GM	SouthernAfrica_JU	Europe	SouthernAfrica_JU	-0.020929	0.00053	-39.49
Karretjie	SouthernAfrica_UT	IBS	Ju|’hoansi	SouthernEurope_RM	SouthernAfrica_JU	Europe	SouthernAfrica_JU	-0.020495	0.00053	-38.703
Karretjie	SouthernAfrica_UT	Ju|’hoansi	TSI	SouthernAfrica_JU	SouthernEurope_RM	SouthernAfrica_JU	Europe	-0.020436	0.000536	-38.138
Karretjie	SouthernAfrica_UT	GIH	Ju|’hoansi	SouthernAsia_IN	SouthernAfrica_JU	Asia	SouthernAfrica_JU	-0.020142	0.00051	-39.487
Karretjie	SouthernAfrica_UT	CHB	Ju|’hoansi	EasternAsia_SN	SouthernAfrica_JU	Asia	SouthernAfrica_JU	-0.019251	0.000505	-38.15
Karretjie	SouthernAfrica_UT	JPT	Ju|’hoansi	EasternAsia_JP	SouthernAfrica_JU	Asia	SouthernAfrica_JU	-0.019188	0.000503	-38.139
Karretjie	SouthernAfrica_UT	CDX	Ju|’hoansi	EasternAsia_KD	SouthernAfrica_JU	Asia	SouthernAfrica_JU	-0.019142	0.000514	-37.272
Karretjie	SouthernAfrica_UT	Ju|’hoansi	KHV	SouthernAfrica_JU	South-EasternAsia_VM	SouthernAfrica_JU	Asia	-0.019117	0.000512	-37.334
Karretjie	SouthernAfrica_UT	GBR	!Xun	NorthernEurope_GM	MiddleAfrica_JU	Europe	MiddleAfrica_JU	-0.005908	0.00056	-10.554
Karretjie	SouthernAfrica_UT	FIN	!Xun	NorthernEurope_FN	MiddleAfrica_JU	Europe	MiddleAfrica_JU	-0.005849	0.000559	-10.471
Karretjie	SouthernAfrica_UT	TSI	!Xun	SouthernEurope_RM	MiddleAfrica_JU	Europe	MiddleAfrica_JU	-0.005436	0.000561	-9.688
Karretjie	SouthernAfrica_UT	IBS	!Xun	SouthernEurope_RM	MiddleAfrica_JU	Europe	MiddleAfrica_JU	-0.005326	0.00055	-9.692
Karretjie	SouthernAfrica_UT	GIH	!Xun	SouthernAsia_IN	MiddleAfrica_JU	Asia	MiddleAfrica_JU	-0.005019	0.00054	-9.286
Karretjie	SouthernAfrica_UT	FIN	G|ui & G||ana	NorthernEurope_FN	SouthernAfrica_KK	Europe	SouthernAfrica_KK	-0.004939	0.000629	-7.847
Karretjie	SouthernAfrica_UT	GBR	G|ui & G||ana	NorthernEurope_GM	SouthernAfrica_KK	Europe	SouthernAfrica_KK	-0.004839	0.000626	-7.737
Karretjie	SouthernAfrica_UT	G|ui & G||ana	TSI	SouthernAfrica_KK	SouthernEurope_RM	SouthernAfrica_KK	Europe	-0.004545	0.00063	-7.213
Karretjie	SouthernAfrica_UT	CHB	!Xun	EasternAsia_SN	MiddleAfrica_JU	Asia	MiddleAfrica_JU	-0.004431	0.00055	-8.049
Karretjie	SouthernAfrica_UT	G|ui & G||ana	IBS	SouthernAfrica_KK	SouthernEurope_RM	SouthernAfrica_KK	Europe	-0.004423	0.000625	-7.074
Karretjie	SouthernAfrica_UT	JPT	!Xun	EasternAsia_JP	MiddleAfrica_JU	Asia	MiddleAfrica_JU	-0.00434	0.000552	-7.868
Karretjie	SouthernAfrica_UT	KHV	!Xun	South-EasternAsia_VM	MiddleAfrica_JU	Asia	MiddleAfrica_JU	-0.004276	0.000553	-7.735
Karretjie	SouthernAfrica_UT	CDX	!Xun	EasternAsia_KD	MiddleAfrica_JU	Asia	MiddleAfrica_JU	-0.004206	0.00056	-7.508
Karretjie	SouthernAfrica_UT	GIH	G|ui & G||ana	SouthernAsia_IN	SouthernAfrica_KK	Asia	SouthernAfrica_KK	-0.004142	0.000606	-6.837
Karretjie	SouthernAfrica_UT	CHB	G|ui & G||ana	EasternAsia_SN	SouthernAfrica_KK	Asia	SouthernAfrica_KK	-0.00347	0.000628	-5.529
Karretjie	SouthernAfrica_UT	G|ui & G||ana	KHV	SouthernAfrica_KK	South-EasternAsia_VM	SouthernAfrica_KK	Asia	-0.003414	0.000624	-5.47
Karretjie	SouthernAfrica_UT	G|ui & G||ana	JPT	SouthernAfrica_KK	EasternAsia_JP	SouthernAfrica_KK	Asia	-0.003356	0.000624	-5.376
Karretjie	SouthernAfrica_UT	CDX	G|ui & G||ana	EasternAsia_KD	SouthernAfrica_KK	Asia	SouthernAfrica_KK	-0.003354	0.000627	-5.346
Nama	SouthernAfrica_KK	GBR	Ju|’hoansi	NorthernEurope_GM	SouthernAfrica_JU	Europe	SouthernAfrica_JU	-0.031817	0.000412	-77.299
Nama	SouthernAfrica_KK	FIN	Ju|’hoansi	NorthernEurope_FN	SouthernAfrica_JU	Europe	SouthernAfrica_JU	-0.031631	0.000408	-77.581
Nama	SouthernAfrica_KK	Ju|’hoansi	TSI	SouthernAfrica_JU	SouthernEurope_RM	SouthernAfrica_JU	Europe	-0.0315	0.000415	-75.928
Nama	SouthernAfrica_KK	IBS	Ju|’hoansi	SouthernEurope_RM	SouthernAfrica_JU	Europe	SouthernAfrica_JU	-0.031476	0.000409	-77.039
Nama	SouthernAfrica_KK	GIH	Ju|’hoansi	SouthernAsia_IN	SouthernAfrica_JU	Asia	SouthernAfrica_JU	-0.028909	0.000392	-73.768
Nama	SouthernAfrica_KK	CHB	Ju|’hoansi	EasternAsia_SN	SouthernAfrica_JU	Asia	SouthernAfrica_JU	-0.026225	0.000406	-64.625
Nama	SouthernAfrica_KK	JPT	Ju|’hoansi	EasternAsia_JP	SouthernAfrica_JU	Asia	SouthernAfrica_JU	-0.026118	0.000413	-63.218
Nama	SouthernAfrica_KK	CDX	Ju|’hoansi	EasternAsia_KD	SouthernAfrica_JU	Asia	SouthernAfrica_JU	-0.026067	0.00041	-63.528
Nama	SouthernAfrica_KK	Ju|’hoansi	KHV	SouthernAfrica_JU	South-EasternAsia_VM	SouthernAfrica_JU	Asia	-0.026063	0.000414	-62.971
Nama	SouthernAfrica_KK	GBR	!Xun	NorthernEurope_GM	MiddleAfrica_JU	Europe	MiddleAfrica_JU	-0.020326	0.000385	-52.844
Nama	SouthernAfrica_KK	TSI	!Xun	SouthernEurope_RM	MiddleAfrica_JU	Europe	MiddleAfrica_JU	-0.020029	0.000387	-51.8
Nama	SouthernAfrica_KK	FIN	!Xun	NorthernEurope_FN	MiddleAfrica_JU	Europe	MiddleAfrica_JU	-0.020008	0.000385	-51.936
Nama	SouthernAfrica_KK	IBS	!Xun	SouthernEurope_RM	MiddleAfrica_JU	Europe	MiddleAfrica_JU	-0.019844	0.000377	-52.602
Nama	SouthernAfrica_KK	GBR	G|ui & G||ana	NorthernEurope_GM	SouthernAfrica_KK	Europe	SouthernAfrica_KK	-0.01901	0.000424	-44.83
Nama	SouthernAfrica_KK	G|ui & G||ana	TSI	SouthernAfrica_KK	SouthernEurope_RM	SouthernAfrica_KK	Europe	-0.018882	0.000424	-44.496
Nama	SouthernAfrica_KK	FIN	G|ui & G||ana	NorthernEurope_FN	SouthernAfrica_KK	Europe	SouthernAfrica_KK	-0.018844	0.000428	-44.062
Nama	SouthernAfrica_KK	G|ui & G||ana	IBS	SouthernAfrica_KK	SouthernEurope_RM	SouthernAfrica_KK	Europe	-0.018686	0.000422	-44.247
Nama	SouthernAfrica_KK	GIH	!Xun	SouthernAsia_IN	MiddleAfrica_JU	Asia	MiddleAfrica_JU	-0.017321	0.000377	-45.947
Nama	SouthernAfrica_KK	GIH	G|ui & G||ana	SouthernAsia_IN	SouthernAfrica_KK	Asia	SouthernAfrica_KK	-0.016188	0.000411	-39.416
Nama	SouthernAfrica_KK	CHB	!Xun	EasternAsia_SN	MiddleAfrica_JU	Asia	MiddleAfrica_JU	-0.014926	0.000398	-37.482
Nama	SouthernAfrica_KK	JPT	!Xun	EasternAsia_JP	MiddleAfrica_JU	Asia	MiddleAfrica_JU	-0.014792	0.0004	-36.958
Nama	SouthernAfrica_KK	KHV	!Xun	South-EasternAsia_VM	MiddleAfrica_JU	Asia	MiddleAfrica_JU	-0.014744	0.000401	-36.798
Nama	SouthernAfrica_KK	CDX	!Xun	EasternAsia_KD	MiddleAfrica_JU	Asia	MiddleAfrica_JU	-0.014658	0.000401	-36.522
Nama	SouthernAfrica_KK	CHB	G|ui & G||ana	EasternAsia_SN	SouthernAfrica_KK	Asia	SouthernAfrica_KK	-0.013713	0.000437	-31.362
Nama	SouthernAfrica_KK	G|ui & G||ana	KHV	SouthernAfrica_KK	South-EasternAsia_VM	SouthernAfrica_KK	Asia	-0.013625	0.000436	-31.279
Nama	SouthernAfrica_KK	G|ui & G||ana	JPT	SouthernAfrica_KK	EasternAsia_JP	SouthernAfrica_KK	Asia	-0.013557	0.000441	-30.772
Nama	SouthernAfrica_KK	CDX	G|ui & G||ana	EasternAsia_KD	SouthernAfrica_KK	Asia	SouthernAfrica_KK	-0.013549	0.000438	-30.953
Nama	SouthernAfrica_KK	Karretjie	TSI	SouthernAfrica_UT	SouthernEurope_RM	SouthernAfrica_UT	Europe	-0.010948	0.000446	-24.573
Nama	SouthernAfrica_KK	IBS	Karretjie	SouthernEurope_RM	SouthernAfrica_UT	Europe	SouthernAfrica_UT	-0.010868	0.000439	-24.783
Nama	SouthernAfrica_KK	GBR	Karretjie	NorthernEurope_GM	SouthernAfrica_UT	Europe	SouthernAfrica_UT	-0.010795	0.000446	-24.187
Nama	SouthernAfrica_KK	FIN	Karretjie	NorthernEurope_FN	SouthernAfrica_UT	Europe	SouthernAfrica_UT	-0.010533	0.000445	-23.678
Nama	SouthernAfrica_KK	GIH	Karretjie	SouthernAsia_IN	SouthernAfrica_UT	Asia	SouthernAfrica_UT	-0.008638	0.000421	-20.527
Nama	SouthernAfrica_KK	CHB	Karretjie	EasternAsia_SN	SouthernAfrica_UT	Asia	SouthernAfrica_UT	-0.006805	0.000443	-15.378
Nama	SouthernAfrica_KK	KHV	Karretjie	South-EasternAsia_VM	SouthernAfrica_UT	Asia	SouthernAfrica_UT	-0.006771	0.000445	-15.212
Nama	SouthernAfrica_KK	JPT	Karretjie	EasternAsia_JP	SouthernAfrica_UT	Asia	SouthernAfrica_UT	-0.006758	0.000442	-15.279
Nama	SouthernAfrica_KK	CDX	Karretjie	EasternAsia_KD	SouthernAfrica_UT	Asia	SouthernAfrica_UT	-0.006751	0.000443	-15.23
Nama	SouthernAfrica_KK	GBR	Hai||om	NorthernEurope_GM	SouthernAfrica_KK	Europe	SouthernAfrica_KK	-0.004566	0.000485	-9.421
Nama	SouthernAfrica_KK	FIN	Hai||om	NorthernEurope_FN	SouthernAfrica_KK	Europe	SouthernAfrica_KK	-0.004436	0.000494	-8.987
Nama	SouthernAfrica_KK	Hai||om	TSI	SouthernAfrica_KK	SouthernEurope_RM	SouthernAfrica_KK	Europe	-0.003897	0.000488	-7.982
Nama	SouthernAfrica_KK	Hai||om	IBS	SouthernAfrica_KK	SouthernEurope_RM	SouthernAfrica_KK	Europe	-0.003773	0.000481	-7.844
Nama	SouthernAfrica_KK	GIH	Hai||om	SouthernAsia_IN	SouthernAfrica_KK	Asia	SouthernAfrica_KK	-0.002324	0.000462	-5.032
KhoeSan – non-Bantu African Sources
Zambian	EasternAfrica_SBE	Ju|’hoansi	YRI	SouthernAfrica_JU	WesternAfrica_VC	SouthernAfrica_JU	WesternAfrica_VC	-0.002798	0.000295	-9.498
Zambian	EasternAfrica_SBE	!Xun	YRI	MiddleAfrica_JU	WesternAfrica_VC	MiddleAfrica_JU	WesternAfrica_VC	-0.001983	0.000255	-7.774
Zambian	EasternAfrica_SBE	G|ui & G||ana	YRI	SouthernAfrica_KK	WesternAfrica_VC	SouthernAfrica_KK	WesternAfrica_VC	-0.001961	0.000264	-7.426
Zambian	EasternAfrica_SBE	Igbo	Ju|’hoansi	WesternAfrica_VC	SouthernAfrica_JU	WesternAfrica_VC	SouthernAfrica_JU	-0.001913	0.000304	-6.284
Zambian	EasternAfrica_SBE	Karretjie	YRI	SouthernAfrica_UT	WesternAfrica_VC	SouthernAfrica_UT	WesternAfrica_VC	-0.001752	0.000251	-6.973
Zambian	EasternAfrica_SBE	G|ui & G||ana	Igbo	SouthernAfrica_KK	WesternAfrica_VC	SouthernAfrica_KK	WesternAfrica_VC	-0.00139	0.000267	-5.217
Zambian	EasternAfrica_SBE	Hai||om	YRI	SouthernAfrica_KK	WesternAfrica_VC	SouthernAfrica_KK	WesternAfrica_VC	-0.001365	0.000243	-5.609
Zambian	EasternAfrica_SBE	Ga-Adangbe	Ju|’hoansi	WesternAfrica_VC	SouthernAfrica_JU	WesternAfrica_VC	SouthernAfrica_JU	-0.001351	0.000319	-4.238
Zambian	EasternAfrica_SBE	Igbo	Karretjie	WesternAfrica_VC	SouthernAfrica_UT	WesternAfrica_VC	SouthernAfrica_UT	-0.00134	0.000259	-5.177
Zambian	EasternAfrica_SBE	Igbo	!Xun	WesternAfrica_VC	MiddleAfrica_JU	WesternAfrica_VC	MiddleAfrica_JU	-0.001274	0.000262	-4.858
Zambian	EasternAfrica_SBE	Ju|’hoansi	Wolof	SouthernAfrica_JU	WesternAfrica_NCA	SouthernAfrica_JU	WesternAfrica_NCA	-0.001167	0.000328	-3.56
Zambian	EasternAfrica_SBE	‡Khomani	YRI	SouthernAfrica_UT	WesternAfrica_VC	SouthernAfrica_UT	WesternAfrica_VC	-0.001118	0.000244	-4.59
Zambian	EasternAfrica_SBE	Nama	YRI	SouthernAfrica_KK	WesternAfrica_VC	SouthernAfrica_KK	WesternAfrica_VC	-0.001031	0.000234	-4.4
Zambian	EasternAfrica_SBE	Hai||om	Igbo	SouthernAfrica_KK	WesternAfrica_VC	SouthernAfrica_KK	WesternAfrica_VC	-0.001008	0.000252	-4.003
Zambian	EasternAfrica_SBE	Khwe	YRI	MiddleAfrica_KK	WesternAfrica_VC	MiddleAfrica_KK	WesternAfrica_VC	-0.000969	0.00022	-4.412
Zambian	EasternAfrica_SBE	Ga-Adangbe	G|ui & G||ana	WesternAfrica_VC	SouthernAfrica_KK	WesternAfrica_VC	SouthernAfrica_KK	-0.000905	0.000274	-3.305
Zambian	EasternAfrica_SBE	Ga-Adangbe	!Xun	WesternAfrica_VC	MiddleAfrica_JU	WesternAfrica_VC	MiddleAfrica_JU	-0.000861	0.000271	-3.184
Zambian	EasternAfrica_SBE	Igbo	Nama	WesternAfrica_VC	SouthernAfrica_KK	WesternAfrica_VC	SouthernAfrica_KK	-0.000822	0.000244	-3.374
Zambian	EasternAfrica_SBE	Igbo	‡Khomani	WesternAfrica_VC	SouthernAfrica_UT	WesternAfrica_VC	SouthernAfrica_UT	-0.00081	0.000247	-3.277
‡Khomani	SouthernAfrica_UT	Fula	Ju|’hoansi	WesternAfrica_NCA	SouthernAfrica_JU	WesternAfrica_NCA	SouthernAfrica_JU	-0.012381	0.000307	-40.285
‡Khomani	SouthernAfrica_UT	Ju|’hoansi	Wolof	SouthernAfrica_JU	WesternAfrica_NCA	SouthernAfrica_JU	WesternAfrica_NCA	-0.010333	0.00031	-33.358
‡Khomani	SouthernAfrica_UT	Ju|’hoansi	YRI	SouthernAfrica_JU	WesternAfrica_VC	SouthernAfrica_JU	WesternAfrica_VC	-0.009555	0.000306	-31.205
‡Khomani	SouthernAfrica_UT	Ju|’hoansi	Mandinka	SouthernAfrica_JU	WesternAfrica_ME	SouthernAfrica_JU	WesternAfrica_ME	-0.009456	0.000305	-30.963
‡Khomani	SouthernAfrica_UT	Jola	Ju|’hoansi	WesternAfrica_NCA	SouthernAfrica_JU	WesternAfrica_NCA	SouthernAfrica_JU	-0.009368	0.000316	-29.677
‡Khomani	SouthernAfrica_UT	Ga-Adangbe	Ju|’hoansi	WesternAfrica_VC	SouthernAfrica_JU	WesternAfrica_VC	SouthernAfrica_JU	-0.008983	0.00031	-28.994
‡Khomani	SouthernAfrica_UT	Igbo	Ju|’hoansi	WesternAfrica_VC	SouthernAfrica_JU	WesternAfrica_VC	SouthernAfrica_JU	-0.008955	0.000309	-28.958
‡Khomani	SouthernAfrica_UT	Fula	Karretjie	WesternAfrica_NCA	SouthernAfrica_UT	WesternAfrica_NCA	SouthernAfrica_UT	-0.002532	0.000308	-8.228
‡Khomani	SouthernAfrica_UT	Karretjie	Wolof	SouthernAfrica_UT	WesternAfrica_NCA	SouthernAfrica_UT	WesternAfrica_NCA	-0.001294	0.0003	-4.309
‡Khomani	SouthernAfrica_UT	Karretjie	Mandinka	SouthernAfrica_UT	WesternAfrica_ME	SouthernAfrica_UT	WesternAfrica_ME	-0.001179	0.000293	-4.028
‡Khomani	SouthernAfrica_UT	Jola	Karretjie	WesternAfrica_NCA	SouthernAfrica_UT	WesternAfrica_NCA	SouthernAfrica_UT	-0.001133	0.000293	-3.862
‡Khomani	SouthernAfrica_UT	Karretjie	YRI	SouthernAfrica_UT	WesternAfrica_VC	SouthernAfrica_UT	WesternAfrica_VC	-0.000898	0.000297	-3.024
amaNdebele	SouthernAfrica_SBE	Ju|’hoansi	YRI	SouthernAfrica_JU	WesternAfrica_VC	SouthernAfrica_JU	WesternAfrica_VC	-0.010801	0.000375	-28.809
amaNdebele	SouthernAfrica_SBE	Igbo	Ju|’hoansi	WesternAfrica_VC	SouthernAfrica_JU	WesternAfrica_VC	SouthernAfrica_JU	-0.010073	0.000375	-26.849
amaNdebele	SouthernAfrica_SBE	Ju|’hoansi	Wolof	SouthernAfrica_JU	WesternAfrica_NCA	SouthernAfrica_JU	WesternAfrica_NCA	-0.009794	0.000389	-25.173
amaNdebele	SouthernAfrica_SBE	Ga-Adangbe	Ju|’hoansi	WesternAfrica_VC	SouthernAfrica_JU	WesternAfrica_VC	SouthernAfrica_JU	-0.00973	0.000383	-25.435
amaNdebele	SouthernAfrica_SBE	Jola	Ju|’hoansi	WesternAfrica_NCA	SouthernAfrica_JU	WesternAfrica_NCA	SouthernAfrica_JU	-0.009157	0.00039	-23.467
amaNdebele	SouthernAfrica_SBE	Ju|’hoansi	Mandinka	SouthernAfrica_JU	WesternAfrica_ME	SouthernAfrica_JU	WesternAfrica_ME	-0.00911	0.000385	-23.66
amaNdebele	SouthernAfrica_SBE	Fula	Ju|’hoansi	WesternAfrica_NCA	SouthernAfrica_JU	WesternAfrica_NCA	SouthernAfrica_JU	-0.008679	0.000387	-22.435
amaNdebele	SouthernAfrica_SBE	Karretjie	YRI	SouthernAfrica_UT	WesternAfrica_VC	SouthernAfrica_UT	WesternAfrica_VC	-0.008203	0.00031	-26.442
amaNdebele	SouthernAfrica_SBE	Igbo	Karretjie	WesternAfrica_VC	SouthernAfrica_UT	WesternAfrica_VC	SouthernAfrica_UT	-0.007955	0.000317	-25.129
amaNdebele	SouthernAfrica_SBE	Ga-Adangbe	Karretjie	WesternAfrica_VC	SouthernAfrica_UT	WesternAfrica_VC	SouthernAfrica_UT	-0.007419	0.000317	-23.422
amaNdebele	SouthernAfrica_SBE	Jola	Karretjie	WesternAfrica_NCA	SouthernAfrica_UT	WesternAfrica_NCA	SouthernAfrica_UT	-0.00697	0.000332	-21.009
amaNdebele	SouthernAfrica_SBE	Karretjie	Mandinka	SouthernAfrica_UT	WesternAfrica_ME	SouthernAfrica_UT	WesternAfrica_ME	-0.006881	0.000319	-21.545
amaNdebele	SouthernAfrica_SBE	Karretjie	Wolof	SouthernAfrica_UT	WesternAfrica_NCA	SouthernAfrica_UT	WesternAfrica_NCA	-0.006824	0.000322	-21.188
amaNdebele	SouthernAfrica_SBE	G|ui & G||ana	YRI	SouthernAfrica_KK	WesternAfrica_VC	SouthernAfrica_KK	WesternAfrica_VC	-0.00676	0.000309	-21.844
amaNdebele	SouthernAfrica_SBE	G|ui & G||ana	Igbo	SouthernAfrica_KK	WesternAfrica_VC	SouthernAfrica_KK	WesternAfrica_VC	-0.006351	0.00031	-20.517
amaNdebele	SouthernAfrica_SBE	!Xun	YRI	MiddleAfrica_JU	WesternAfrica_VC	MiddleAfrica_JU	WesternAfrica_VC	-0.00635	0.000316	-20.067
amaNdebele	SouthernAfrica_SBE	Ga-Adangbe	G|ui & G||ana	WesternAfrica_VC	SouthernAfrica_KK	WesternAfrica_VC	SouthernAfrica_KK	-0.006086	0.000316	-19.258
amaNdebele	SouthernAfrica_SBE	G|ui & G||ana	Wolof	SouthernAfrica_KK	WesternAfrica_NCA	SouthernAfrica_KK	WesternAfrica_NCA	-0.005997	0.000325	-18.469
amaNdebele	SouthernAfrica_SBE	Igbo	!Xun	WesternAfrica_VC	MiddleAfrica_JU	WesternAfrica_VC	MiddleAfrica_JU	-0.005801	0.000318	-18.218
amaNdebele	SouthernAfrica_SBE	G|ui & G||ana	Mandinka	SouthernAfrica_KK	WesternAfrica_ME	SouthernAfrica_KK	WesternAfrica_ME	-0.005784	0.000322	-17.954
amaNdebele	SouthernAfrica_SBE	G|ui & G||ana	Jola	SouthernAfrica_KK	WesternAfrica_NCA	SouthernAfrica_KK	WesternAfrica_NCA	-0.005723	0.000335	-17.07
amaNdebele	SouthernAfrica_SBE	‡Khomani	YRI	SouthernAfrica_UT	WesternAfrica_VC	SouthernAfrica_UT	WesternAfrica_VC	-0.005685	0.000297	-19.148
amaNdebele	SouthernAfrica_SBE	Ga-Adangbe	!Xun	WesternAfrica_VC	MiddleAfrica_JU	WesternAfrica_VC	MiddleAfrica_JU	-0.005609	0.000325	-17.239
amaNdebele	SouthernAfrica_SBE	Wolof	!Xun	WesternAfrica_NCA	MiddleAfrica_JU	WesternAfrica_NCA	MiddleAfrica_JU	-0.005587	0.000322	-17.352
amaNdebele	SouthernAfrica_SBE	Igbo	‡Khomani	WesternAfrica_VC	SouthernAfrica_UT	WesternAfrica_VC	SouthernAfrica_UT	-0.005542	0.000297	-18.628
amaNdebele	SouthernAfrica_SBE	Fula	G|ui & G||ana	WesternAfrica_NCA	SouthernAfrica_KK	WesternAfrica_NCA	SouthernAfrica_KK	-0.005234	0.000333	-15.7
amaNdebele	SouthernAfrica_SBE	Mandinka	!Xun	WesternAfrica_ME	MiddleAfrica_JU	WesternAfrica_ME	MiddleAfrica_JU	-0.005206	0.000317	-16.429
amaNdebele	SouthernAfrica_SBE	Jola	!Xun	WesternAfrica_NCA	MiddleAfrica_JU	WesternAfrica_NCA	MiddleAfrica_JU	-0.00519	0.000329	-15.753
amaNdebele	SouthernAfrica_SBE	Ga-Adangbe	‡Khomani	WesternAfrica_VC	SouthernAfrica_UT	WesternAfrica_VC	SouthernAfrica_UT	-0.005171	0.0003	-17.208
amaNdebele	SouthernAfrica_SBE	Fula	Karretjie	WesternAfrica_NCA	SouthernAfrica_UT	WesternAfrica_NCA	SouthernAfrica_UT	-0.004921	0.000334	-14.722
amaNdebele	SouthernAfrica_SBE	Fula	!Xun	WesternAfrica_NCA	MiddleAfrica_JU	WesternAfrica_NCA	MiddleAfrica_JU	-0.004754	0.000329	-14.46
amaNdebele	SouthernAfrica_SBE	Jola	‡Khomani	WesternAfrica_NCA	SouthernAfrica_UT	WesternAfrica_NCA	SouthernAfrica_UT	-0.004224	0.000317	-13.339
amaNdebele	SouthernAfrica_SBE	‡Khomani	Mandinka	SouthernAfrica_UT	WesternAfrica_ME	SouthernAfrica_UT	WesternAfrica_ME	-0.00409	0.000304	-13.455
amaNdebele	SouthernAfrica_SBE	Nama	YRI	SouthernAfrica_KK	WesternAfrica_VC	SouthernAfrica_KK	WesternAfrica_VC	-0.003984	0.000292	-13.653
amaNdebele	SouthernAfrica_SBE	Igbo	Nama	WesternAfrica_VC	SouthernAfrica_KK	WesternAfrica_VC	SouthernAfrica_KK	-0.003942	0.000289	-13.654
amaNdebele	SouthernAfrica_SBE	‡Khomani	Wolof	SouthernAfrica_UT	WesternAfrica_NCA	SouthernAfrica_UT	WesternAfrica_NCA	-0.003921	0.000314	-12.505
amaNdebele	SouthernAfrica_SBE	Ga-Adangbe	Nama	WesternAfrica_VC	SouthernAfrica_KK	WesternAfrica_VC	SouthernAfrica_KK	-0.003483	0.000289	-12.037
amaNdebele	SouthernAfrica_SBE	Jola	Nama	WesternAfrica_NCA	SouthernAfrica_KK	WesternAfrica_NCA	SouthernAfrica_KK	-0.002707	0.000308	-8.783
amaNdebele	SouthernAfrica_SBE	Mandinka	Nama	WesternAfrica_ME	SouthernAfrica_KK	WesternAfrica_ME	SouthernAfrica_KK	-0.002464	0.000298	-8.263
amaNdebele	SouthernAfrica_SBE	Nama	Wolof	SouthernAfrica_KK	WesternAfrica_NCA	SouthernAfrica_KK	WesternAfrica_NCA	-0.002371	0.000308	-7.709
amaNdebele	SouthernAfrica_SBE	Hai||om	YRI	SouthernAfrica_KK	WesternAfrica_VC	SouthernAfrica_KK	WesternAfrica_VC	-0.001835	0.000319	-5.747
amaNdebele	SouthernAfrica_SBE	Hai||om	Igbo	SouthernAfrica_KK	WesternAfrica_VC	SouthernAfrica_KK	WesternAfrica_VC	-0.001642	0.000314	-5.231
amaNdebele	SouthernAfrica_SBE	Ga-Adangbe	Hai||om	WesternAfrica_VC	SouthernAfrica_KK	WesternAfrica_VC	SouthernAfrica_KK	-0.001102	0.000322	-3.424
amaZulu	SouthernAfrica_SBE	Ju|’hoansi	YRI	SouthernAfrica_JU	WesternAfrica_VC	SouthernAfrica_JU	WesternAfrica_VC	-0.007704	0.000273	-28.214
amaZulu	SouthernAfrica_SBE	Igbo	Ju|’hoansi	WesternAfrica_VC	SouthernAfrica_JU	WesternAfrica_VC	SouthernAfrica_JU	-0.006967	0.000264	-26.364
amaZulu	SouthernAfrica_SBE	Ju|’hoansi	Wolof	SouthernAfrica_JU	WesternAfrica_NCA	SouthernAfrica_JU	WesternAfrica_NCA	-0.006508	0.000279	-23.313
amaZulu	SouthernAfrica_SBE	Ga-Adangbe	Ju|’hoansi	WesternAfrica_VC	SouthernAfrica_JU	WesternAfrica_VC	SouthernAfrica_JU	-0.006499	0.000276	-23.541
amaZulu	SouthernAfrica_SBE	Karretjie	YRI	SouthernAfrica_UT	WesternAfrica_VC	SouthernAfrica_UT	WesternAfrica_VC	-0.005871	0.000219	-26.837
amaZulu	SouthernAfrica_SBE	Ju|’hoansi	Mandinka	SouthernAfrica_JU	WesternAfrica_ME	SouthernAfrica_JU	WesternAfrica_ME	-0.005766	0.000283	-20.384
amaZulu	SouthernAfrica_SBE	Jola	Ju|’hoansi	WesternAfrica_NCA	SouthernAfrica_JU	WesternAfrica_NCA	SouthernAfrica_JU	-0.005754	0.000293	-19.67
amaZulu	SouthernAfrica_SBE	Igbo	Karretjie	WesternAfrica_VC	SouthernAfrica_UT	WesternAfrica_VC	SouthernAfrica_UT	-0.005611	0.000215	-26.094
amaZulu	SouthernAfrica_SBE	Fula	Ju|’hoansi	WesternAfrica_NCA	SouthernAfrica_JU	WesternAfrica_NCA	SouthernAfrica_JU	-0.005546	0.000278	-19.96
amaZulu	SouthernAfrica_SBE	Ga-Adangbe	Karretjie	WesternAfrica_VC	SouthernAfrica_UT	WesternAfrica_VC	SouthernAfrica_UT	-0.004952	0.000214	-23.135
amaZulu	SouthernAfrica_SBE	G|ui & G||ana	YRI	SouthernAfrica_KK	WesternAfrica_VC	SouthernAfrica_KK	WesternAfrica_VC	-0.004776	0.000221	-21.648
amaZulu	SouthernAfrica_SBE	G|ui & G||ana	Igbo	SouthernAfrica_KK	WesternAfrica_VC	SouthernAfrica_KK	WesternAfrica_VC	-0.004356	0.000214	-20.328
amaZulu	SouthernAfrica_SBE	Jola	Karretjie	WesternAfrica_NCA	SouthernAfrica_UT	WesternAfrica_NCA	SouthernAfrica_UT	-0.004329	0.000242	-17.89
amaZulu	SouthernAfrica_SBE	Karretjie	Wolof	SouthernAfrica_UT	WesternAfrica_NCA	SouthernAfrica_UT	WesternAfrica_NCA	-0.004305	0.000229	-18.78
amaZulu	SouthernAfrica_SBE	Karretjie	Mandinka	SouthernAfrica_UT	WesternAfrica_ME	SouthernAfrica_UT	WesternAfrica_ME	-0.0043	0.000231	-18.583
amaZulu	SouthernAfrica_SBE	!Xun	YRI	MiddleAfrica_JU	WesternAfrica_VC	MiddleAfrica_JU	WesternAfrica_VC	-0.004027	0.000217	-18.567
amaZulu	SouthernAfrica_SBE	Ga-Adangbe	G|ui & G||ana	WesternAfrica_VC	SouthernAfrica_KK	WesternAfrica_VC	SouthernAfrica_KK	-0.003966	0.000219	-18.108
amaZulu	SouthernAfrica_SBE	‡Khomani	YRI	SouthernAfrica_UT	WesternAfrica_VC	SouthernAfrica_UT	WesternAfrica_VC	-0.003948	0.000199	-19.844
amaZulu	SouthernAfrica_SBE	G|ui & G||ana	Wolof	SouthernAfrica_KK	WesternAfrica_NCA	SouthernAfrica_KK	WesternAfrica_NCA	-0.003824	0.000231	-16.581
amaZulu	SouthernAfrica_SBE	Igbo	‡Khomani	WesternAfrica_VC	SouthernAfrica_UT	WesternAfrica_VC	SouthernAfrica_UT	-0.003792	0.000202	-18.732
amaZulu	SouthernAfrica_SBE	G|ui & G||ana	Mandinka	SouthernAfrica_KK	WesternAfrica_ME	SouthernAfrica_KK	WesternAfrica_ME	-0.003549	0.00023	-15.425
amaZulu	SouthernAfrica_SBE	Igbo	!Xun	WesternAfrica_VC	MiddleAfrica_JU	WesternAfrica_VC	MiddleAfrica_JU	-0.003466	0.00021	-16.469
amaZulu	SouthernAfrica_SBE	G|ui & G||ana	Jola	SouthernAfrica_KK	WesternAfrica_NCA	SouthernAfrica_KK	WesternAfrica_NCA	-0.00343	0.000244	-14.029
amaZulu	SouthernAfrica_SBE	Ga-Adangbe	‡Khomani	WesternAfrica_VC	SouthernAfrica_UT	WesternAfrica_VC	SouthernAfrica_UT	-0.003297	0.000197	-16.73
amaZulu	SouthernAfrica_SBE	Fula	G|ui & G||ana	WesternAfrica_NCA	SouthernAfrica_KK	WesternAfrica_NCA	SouthernAfrica_KK	-0.003211	0.000228	-14.055
amaZulu	SouthernAfrica_SBE	Ga-Adangbe	!Xun	WesternAfrica_VC	MiddleAfrica_JU	WesternAfrica_VC	MiddleAfrica_JU	-0.00315	0.000216	-14.565
amaZulu	SouthernAfrica_SBE	Wolof	!Xun	WesternAfrica_NCA	MiddleAfrica_JU	WesternAfrica_NCA	MiddleAfrica_JU	-0.003074	0.000222	-13.856
amaZulu	SouthernAfrica_SBE	Mandinka	!Xun	WesternAfrica_ME	MiddleAfrica_JU	WesternAfrica_ME	MiddleAfrica_JU	-0.002632	0.000226	-11.646
amaZulu	SouthernAfrica_SBE	Nama	YRI	SouthernAfrica_KK	WesternAfrica_VC	SouthernAfrica_KK	WesternAfrica_VC	-0.002595	0.000194	-13.347
amaZulu	SouthernAfrica_SBE	Fula	Karretjie	WesternAfrica_NCA	SouthernAfrica_UT	WesternAfrica_NCA	SouthernAfrica_UT	-0.002558	0.000238	-10.753
amaZulu	SouthernAfrica_SBE	Jola	!Xun	WesternAfrica_NCA	MiddleAfrica_JU	WesternAfrica_NCA	MiddleAfrica_JU	-0.002557	0.000237	-10.788
amaZulu	SouthernAfrica_SBE	Igbo	Nama	WesternAfrica_VC	SouthernAfrica_KK	WesternAfrica_VC	SouthernAfrica_KK	-0.002539	0.000193	-13.153
amaZulu	SouthernAfrica_SBE	Fula	!Xun	WesternAfrica_NCA	MiddleAfrica_JU	WesternAfrica_NCA	MiddleAfrica_JU	-0.002391	0.000222	-10.789
amaZulu	SouthernAfrica_SBE	Jola	‡Khomani	WesternAfrica_NCA	SouthernAfrica_UT	WesternAfrica_NCA	SouthernAfrica_UT	-0.002179	0.000227	-9.605
amaZulu	SouthernAfrica_SBE	‡Khomani	Mandinka	SouthernAfrica_UT	WesternAfrica_ME	SouthernAfrica_UT	WesternAfrica_ME	-0.002106	0.000219	-9.621
amaZulu	SouthernAfrica_SBE	‡Khomani	Wolof	SouthernAfrica_UT	WesternAfrica_NCA	SouthernAfrica_UT	WesternAfrica_NCA	-0.001999	0.00022	-9.093
amaZulu	SouthernAfrica_SBE	Ga-Adangbe	Nama	WesternAfrica_VC	SouthernAfrica_KK	WesternAfrica_VC	SouthernAfrica_KK	-0.001957	0.000191	-10.238
amaZulu	SouthernAfrica_SBE	Jola	Nama	WesternAfrica_NCA	SouthernAfrica_KK	WesternAfrica_NCA	SouthernAfrica_KK	-0.001009	0.000214	-4.727
amaZulu	SouthernAfrica_SBE	Mandinka	Nama	WesternAfrica_ME	SouthernAfrica_KK	WesternAfrica_ME	SouthernAfrica_KK	-0.000827	0.000205	-4.032
amaZulu	SouthernAfrica_SBE	Nama	Wolof	SouthernAfrica_KK	WesternAfrica_NCA	SouthernAfrica_KK	WesternAfrica_NCA	-0.000796	0.000206	-3.867
Baphuthi	SouthernAfrica_SBE	Ju|’hoansi	YRI	SouthernAfrica_JU	WesternAfrica_VC	SouthernAfrica_JU	WesternAfrica_VC	-0.006799	0.000319	-21.342
Baphuthi	SouthernAfrica_SBE	Igbo	Ju|’hoansi	WesternAfrica_VC	SouthernAfrica_JU	WesternAfrica_VC	SouthernAfrica_JU	-0.006231	0.000303	-20.598
Baphuthi	SouthernAfrica_SBE	Ju|’hoansi	Wolof	SouthernAfrica_JU	WesternAfrica_NCA	SouthernAfrica_JU	WesternAfrica_NCA	-0.005875	0.000315	-18.625
Baphuthi	SouthernAfrica_SBE	Ga-Adangbe	Ju|’hoansi	WesternAfrica_VC	SouthernAfrica_JU	WesternAfrica_VC	SouthernAfrica_JU	-0.005714	0.000311	-18.378
Baphuthi	SouthernAfrica_SBE	Jola	Ju|’hoansi	WesternAfrica_NCA	SouthernAfrica_JU	WesternAfrica_NCA	SouthernAfrica_JU	-0.005166	0.000325	-15.877
Baphuthi	SouthernAfrica_SBE	Ju|’hoansi	Mandinka	SouthernAfrica_JU	WesternAfrica_ME	SouthernAfrica_JU	WesternAfrica_ME	-0.00502	0.000322	-15.584
Baphuthi	SouthernAfrica_SBE	Fula	Ju|’hoansi	WesternAfrica_NCA	SouthernAfrica_JU	WesternAfrica_NCA	SouthernAfrica_JU	-0.004746	0.000314	-15.115
Baphuthi	SouthernAfrica_SBE	Karretjie	YRI	SouthernAfrica_UT	WesternAfrica_VC	SouthernAfrica_UT	WesternAfrica_VC	-0.004492	0.000272	-16.504
Baphuthi	SouthernAfrica_SBE	Igbo	Karretjie	WesternAfrica_VC	SouthernAfrica_UT	WesternAfrica_VC	SouthernAfrica_UT	-0.004404	0.000263	-16.768
Baphuthi	SouthernAfrica_SBE	Ga-Adangbe	Karretjie	WesternAfrica_VC	SouthernAfrica_UT	WesternAfrica_VC	SouthernAfrica_UT	-0.003695	0.000267	-13.816
Baphuthi	SouthernAfrica_SBE	G|ui & G||ana	YRI	SouthernAfrica_KK	WesternAfrica_VC	SouthernAfrica_KK	WesternAfrica_VC	-0.003318	0.00027	-12.302
Baphuthi	SouthernAfrica_SBE	Jola	Karretjie	WesternAfrica_NCA	SouthernAfrica_UT	WesternAfrica_NCA	SouthernAfrica_UT	-0.00327	0.00028	-11.679
Baphuthi	SouthernAfrica_SBE	Karretjie	Wolof	SouthernAfrica_UT	WesternAfrica_NCA	SouthernAfrica_UT	WesternAfrica_NCA	-0.003196	0.000273	-11.698
Baphuthi	SouthernAfrica_SBE	Karretjie	Mandinka	SouthernAfrica_UT	WesternAfrica_ME	SouthernAfrica_UT	WesternAfrica_ME	-0.003083	0.000276	-11.158
Baphuthi	SouthernAfrica_SBE	G|ui & G||ana	Igbo	SouthernAfrica_KK	WesternAfrica_VC	SouthernAfrica_KK	WesternAfrica_VC	-0.003069	0.000261	-11.753
Baphuthi	SouthernAfrica_SBE	!Xun	YRI	MiddleAfrica_JU	WesternAfrica_VC	MiddleAfrica_JU	WesternAfrica_VC	-0.002725	0.000264	-10.321
Baphuthi	SouthernAfrica_SBE	G|ui & G||ana	Wolof	SouthernAfrica_KK	WesternAfrica_NCA	SouthernAfrica_KK	WesternAfrica_NCA	-0.002639	0.000273	-9.656
Baphuthi	SouthernAfrica_SBE	Ga-Adangbe	G|ui & G||ana	WesternAfrica_VC	SouthernAfrica_KK	WesternAfrica_VC	SouthernAfrica_KK	-0.00263	0.00026	-10.133
Baphuthi	SouthernAfrica_SBE	Igbo	!Xun	WesternAfrica_VC	MiddleAfrica_JU	WesternAfrica_VC	MiddleAfrica_JU	-0.002336	0.000254	-9.209
Baphuthi	SouthernAfrica_SBE	G|ui & G||ana	Jola	SouthernAfrica_KK	WesternAfrica_NCA	SouthernAfrica_KK	WesternAfrica_NCA	-0.002291	0.000276	-8.299
Baphuthi	SouthernAfrica_SBE	G|ui & G||ana	Mandinka	SouthernAfrica_KK	WesternAfrica_ME	SouthernAfrica_KK	WesternAfrica_ME	-0.002254	0.00027	-8.346
Baphuthi	SouthernAfrica_SBE	Igbo	‡Khomani	WesternAfrica_VC	SouthernAfrica_UT	WesternAfrica_VC	SouthernAfrica_UT	-0.002247	0.000248	-9.048
Baphuthi	SouthernAfrica_SBE	‡Khomani	YRI	SouthernAfrica_UT	WesternAfrica_VC	SouthernAfrica_UT	WesternAfrica_VC	-0.00223	0.000261	-8.546
Baphuthi	SouthernAfrica_SBE	Wolof	!Xun	WesternAfrica_NCA	MiddleAfrica_JU	WesternAfrica_NCA	MiddleAfrica_JU	-0.002046	0.000265	-7.721
Baphuthi	SouthernAfrica_SBE	Ga-Adangbe	!Xun	WesternAfrica_VC	MiddleAfrica_JU	WesternAfrica_VC	MiddleAfrica_JU	-0.001971	0.00026	-7.585
Baphuthi	SouthernAfrica_SBE	Fula	G|ui & G||ana	WesternAfrica_NCA	SouthernAfrica_KK	WesternAfrica_NCA	SouthernAfrica_KK	-0.001861	0.000273	-6.825
Baphuthi	SouthernAfrica_SBE	Ga-Adangbe	‡Khomani	WesternAfrica_VC	SouthernAfrica_UT	WesternAfrica_VC	SouthernAfrica_UT	-0.001703	0.000251	-6.773
Baphuthi	SouthernAfrica_SBE	Jola	!Xun	WesternAfrica_NCA	MiddleAfrica_JU	WesternAfrica_NCA	MiddleAfrica_JU	-0.001576	0.000268	-5.89
Baphuthi	SouthernAfrica_SBE	Mandinka	!Xun	WesternAfrica_ME	MiddleAfrica_JU	WesternAfrica_ME	MiddleAfrica_JU	-0.001494	0.000265	-5.632
Baphuthi	SouthernAfrica_SBE	Fula	Karretjie	WesternAfrica_NCA	SouthernAfrica_UT	WesternAfrica_NCA	SouthernAfrica_UT	-0.001278	0.000287	-4.457
Baphuthi	SouthernAfrica_SBE	Fula	!Xun	WesternAfrica_NCA	MiddleAfrica_JU	WesternAfrica_NCA	MiddleAfrica_JU	-0.001198	0.000264	-4.545
Baphuthi	SouthernAfrica_SBE	Igbo	Nama	WesternAfrica_VC	SouthernAfrica_KK	WesternAfrica_VC	SouthernAfrica_KK	-0.000749	0.000243	-3.079
Basotho	SouthernAfrica_SBE	Ju|’hoansi	YRI	SouthernAfrica_JU	WesternAfrica_VC	SouthernAfrica_JU	WesternAfrica_VC	-0.009599	0.000261	-36.71
Basotho	SouthernAfrica_SBE	Igbo	Ju|’hoansi	WesternAfrica_VC	SouthernAfrica_JU	WesternAfrica_VC	SouthernAfrica_JU	-0.008906	0.000249	-35.822
Basotho	SouthernAfrica_SBE	Ju|’hoansi	Wolof	SouthernAfrica_JU	WesternAfrica_NCA	SouthernAfrica_JU	WesternAfrica_NCA	-0.008451	0.000274	-30.877
Basotho	SouthernAfrica_SBE	Ga-Adangbe	Ju|’hoansi	WesternAfrica_VC	SouthernAfrica_JU	WesternAfrica_VC	SouthernAfrica_JU	-0.008433	0.000267	-31.592
Basotho	SouthernAfrica_SBE	Ju|’hoansi	Mandinka	SouthernAfrica_JU	WesternAfrica_ME	SouthernAfrica_JU	WesternAfrica_ME	-0.007754	0.000267	-29.071
Basotho	SouthernAfrica_SBE	Jola	Ju|’hoansi	WesternAfrica_NCA	SouthernAfrica_JU	WesternAfrica_NCA	SouthernAfrica_JU	-0.007748	0.000275	-28.172
Basotho	SouthernAfrica_SBE	Karretjie	YRI	SouthernAfrica_UT	WesternAfrica_VC	SouthernAfrica_UT	WesternAfrica_VC	-0.007372	0.00021	-35.142
Basotho	SouthernAfrica_SBE	Fula	Ju|’hoansi	WesternAfrica_NCA	SouthernAfrica_JU	WesternAfrica_NCA	SouthernAfrica_JU	-0.007321	0.000267	-27.452
Basotho	SouthernAfrica_SBE	Igbo	Karretjie	WesternAfrica_VC	SouthernAfrica_UT	WesternAfrica_VC	SouthernAfrica_UT	-0.007155	0.000206	-34.784
Basotho	SouthernAfrica_SBE	Ga-Adangbe	Karretjie	WesternAfrica_VC	SouthernAfrica_UT	WesternAfrica_VC	SouthernAfrica_UT	-0.006492	0.000208	-31.227
Basotho	SouthernAfrica_SBE	G|ui & G||ana	YRI	SouthernAfrica_KK	WesternAfrica_VC	SouthernAfrica_KK	WesternAfrica_VC	-0.006489	0.000214	-30.296
Basotho	SouthernAfrica_SBE	G|ui & G||ana	Igbo	SouthernAfrica_KK	WesternAfrica_VC	SouthernAfrica_KK	WesternAfrica_VC	-0.006113	0.000202	-30.325
Basotho	SouthernAfrica_SBE	!Xun	YRI	MiddleAfrica_JU	WesternAfrica_VC	MiddleAfrica_JU	WesternAfrica_VC	-0.005934	0.000207	-28.654
Basotho	SouthernAfrica_SBE	Jola	Karretjie	WesternAfrica_NCA	SouthernAfrica_UT	WesternAfrica_NCA	SouthernAfrica_UT	-0.005928	0.000229	-25.915
Basotho	SouthernAfrica_SBE	Karretjie	Mandinka	SouthernAfrica_UT	WesternAfrica_ME	SouthernAfrica_UT	WesternAfrica_ME	-0.005894	0.000219	-26.947
Basotho	SouthernAfrica_SBE	Karretjie	Wolof	SouthernAfrica_UT	WesternAfrica_NCA	SouthernAfrica_UT	WesternAfrica_NCA	-0.005853	0.000227	-25.822
Basotho	SouthernAfrica_SBE	Ga-Adangbe	G|ui & G||ana	WesternAfrica_VC	SouthernAfrica_KK	WesternAfrica_VC	SouthernAfrica_KK	-0.005718	0.00021	-27.172
Basotho	SouthernAfrica_SBE	G|ui & G||ana	Wolof	SouthernAfrica_KK	WesternAfrica_NCA	SouthernAfrica_KK	WesternAfrica_NCA	-0.005583	0.000223	-25.05
Basotho	SouthernAfrica_SBE	Igbo	!Xun	WesternAfrica_VC	MiddleAfrica_JU	WesternAfrica_VC	MiddleAfrica_JU	-0.005418	0.000195	-27.767
Basotho	SouthernAfrica_SBE	‡Khomani	YRI	SouthernAfrica_UT	WesternAfrica_VC	SouthernAfrica_UT	WesternAfrica_VC	-0.005376	0.000201	-26.73
Basotho	SouthernAfrica_SBE	G|ui & G||ana	Mandinka	SouthernAfrica_KK	WesternAfrica_ME	SouthernAfrica_KK	WesternAfrica_ME	-0.005354	0.000221	-24.241
Basotho	SouthernAfrica_SBE	Igbo	‡Khomani	WesternAfrica_VC	SouthernAfrica_UT	WesternAfrica_VC	SouthernAfrica_UT	-0.005264	0.000196	-26.902
Basotho	SouthernAfrica_SBE	G|ui & G||ana	Jola	SouthernAfrica_KK	WesternAfrica_NCA	SouthernAfrica_KK	WesternAfrica_NCA	-0.00524	0.000231	-22.705
Basotho	SouthernAfrica_SBE	Ga-Adangbe	!Xun	WesternAfrica_VC	MiddleAfrica_JU	WesternAfrica_VC	MiddleAfrica_JU	-0.005096	0.000209	-24.406
Basotho	SouthernAfrica_SBE	Wolof	!Xun	WesternAfrica_NCA	MiddleAfrica_JU	WesternAfrica_NCA	MiddleAfrica_JU	-0.005028	0.00022	-22.884
Basotho	SouthernAfrica_SBE	Fula	G|ui & G||ana	WesternAfrica_NCA	SouthernAfrica_KK	WesternAfrica_NCA	SouthernAfrica_KK	-0.004803	0.000226	-21.256
Basotho	SouthernAfrica_SBE	Ga-Adangbe	‡Khomani	WesternAfrica_VC	SouthernAfrica_UT	WesternAfrica_VC	SouthernAfrica_UT	-0.004764	0.0002	-23.865
Basotho	SouthernAfrica_SBE	Mandinka	!Xun	WesternAfrica_ME	MiddleAfrica_JU	WesternAfrica_ME	MiddleAfrica_JU	-0.004632	0.000215	-21.517
Basotho	SouthernAfrica_SBE	Jola	!Xun	WesternAfrica_NCA	MiddleAfrica_JU	WesternAfrica_NCA	MiddleAfrica_JU	-0.004563	0.000219	-20.793
Basotho	SouthernAfrica_SBE	Fula	!Xun	WesternAfrica_NCA	MiddleAfrica_JU	WesternAfrica_NCA	MiddleAfrica_JU	-0.004179	0.000216	-19.373
Basotho	SouthernAfrica_SBE	Fula	Karretjie	WesternAfrica_NCA	SouthernAfrica_UT	WesternAfrica_NCA	SouthernAfrica_UT	-0.00394	0.000233	-16.909
Basotho	SouthernAfrica_SBE	Nama	YRI	SouthernAfrica_KK	WesternAfrica_VC	SouthernAfrica_KK	WesternAfrica_VC	-0.003861	0.000188	-20.58
Basotho	SouthernAfrica_SBE	Igbo	Nama	WesternAfrica_VC	SouthernAfrica_KK	WesternAfrica_VC	SouthernAfrica_KK	-0.003849	0.000181	-21.251
Basotho	SouthernAfrica_SBE	Jola	‡Khomani	WesternAfrica_NCA	SouthernAfrica_UT	WesternAfrica_NCA	SouthernAfrica_UT	-0.003706	0.000217	-17.065
Basotho	SouthernAfrica_SBE	‡Khomani	Mandinka	SouthernAfrica_UT	WesternAfrica_ME	SouthernAfrica_UT	WesternAfrica_ME	-0.003627	0.000211	-17.175
Basotho	SouthernAfrica_SBE	‡Khomani	Wolof	SouthernAfrica_UT	WesternAfrica_NCA	SouthernAfrica_UT	WesternAfrica_NCA	-0.003475	0.000224	-15.497
Basotho	SouthernAfrica_SBE	Ga-Adangbe	Nama	WesternAfrica_VC	SouthernAfrica_KK	WesternAfrica_VC	SouthernAfrica_KK	-0.003262	0.00019	-17.155
Basotho	SouthernAfrica_SBE	Jola	Nama	WesternAfrica_NCA	SouthernAfrica_KK	WesternAfrica_NCA	SouthernAfrica_KK	-0.002374	0.000195	-12.148
Basotho	SouthernAfrica_SBE	Mandinka	Nama	WesternAfrica_ME	SouthernAfrica_KK	WesternAfrica_ME	SouthernAfrica_KK	-0.002186	0.000193	-11.334
Basotho	SouthernAfrica_SBE	Hai||om	YRI	SouthernAfrica_KK	WesternAfrica_VC	SouthernAfrica_KK	WesternAfrica_VC	-0.002185	0.000205	-10.66
Basotho	SouthernAfrica_SBE	Nama	Wolof	SouthernAfrica_KK	WesternAfrica_NCA	SouthernAfrica_KK	WesternAfrica_NCA	-0.00211	0.000203	-10.405
Basotho	SouthernAfrica_SBE	Hai||om	Igbo	SouthernAfrica_KK	WesternAfrica_VC	SouthernAfrica_KK	WesternAfrica_VC	-0.002024	0.000198	-10.24
Basotho	SouthernAfrica_SBE	Ga-Adangbe	Hai||om	WesternAfrica_VC	SouthernAfrica_KK	WesternAfrica_VC	SouthernAfrica_KK	-0.001356	0.0002	-6.767
Basotho	SouthernAfrica_SBE	Hai||om	Wolof	SouthernAfrica_KK	WesternAfrica_NCA	SouthernAfrica_KK	WesternAfrica_NCA	-0.000911	0.000216	-4.225
Basotho	SouthernAfrica_SBE	Hai||om	Jola	SouthernAfrica_KK	WesternAfrica_NCA	SouthernAfrica_KK	WesternAfrica_NCA	-0.000849	0.000216	-3.939
Basotho	SouthernAfrica_SBE	Hai||om	Mandinka	SouthernAfrica_KK	WesternAfrica_ME	SouthernAfrica_KK	WesternAfrica_ME	-0.000838	0.000215	-3.895
Duma San	SouthernAfrica_SBE	Ju|’hoansi	YRI	SouthernAfrica_JU	WesternAfrica_VC	SouthernAfrica_JU	WesternAfrica_VC	-0.009478	0.000511	-18.554
Duma San	SouthernAfrica_SBE	Igbo	Ju|’hoansi	WesternAfrica_VC	SouthernAfrica_JU	WesternAfrica_VC	SouthernAfrica_JU	-0.008901	0.000509	-17.482
Duma San	SouthernAfrica_SBE	Ju|’hoansi	Wolof	SouthernAfrica_JU	WesternAfrica_NCA	SouthernAfrica_JU	WesternAfrica_NCA	-0.008746	0.000525	-16.65
Duma San	SouthernAfrica_SBE	Ga-Adangbe	Ju|’hoansi	WesternAfrica_VC	SouthernAfrica_JU	WesternAfrica_VC	SouthernAfrica_JU	-0.008391	0.000528	-15.89
Duma San	SouthernAfrica_SBE	Fula	Ju|’hoansi	WesternAfrica_NCA	SouthernAfrica_JU	WesternAfrica_NCA	SouthernAfrica_JU	-0.007856	0.000522	-15.045
Duma San	SouthernAfrica_SBE	Jola	Ju|’hoansi	WesternAfrica_NCA	SouthernAfrica_JU	WesternAfrica_NCA	SouthernAfrica_JU	-0.007854	0.000536	-14.65
Duma San	SouthernAfrica_SBE	Ju|’hoansi	Mandinka	SouthernAfrica_JU	WesternAfrica_ME	SouthernAfrica_JU	WesternAfrica_ME	-0.007832	0.000517	-15.136
Duma San	SouthernAfrica_SBE	Karretjie	YRI	SouthernAfrica_UT	WesternAfrica_VC	SouthernAfrica_UT	WesternAfrica_VC	-0.00715	0.000454	-15.755
Duma San	SouthernAfrica_SBE	Igbo	Karretjie	WesternAfrica_VC	SouthernAfrica_UT	WesternAfrica_VC	SouthernAfrica_UT	-0.00705	0.000456	-15.478
Duma San	SouthernAfrica_SBE	Ga-Adangbe	Karretjie	WesternAfrica_VC	SouthernAfrica_UT	WesternAfrica_VC	SouthernAfrica_UT	-0.006349	0.000461	-13.767
Duma San	SouthernAfrica_SBE	Karretjie	Wolof	SouthernAfrica_UT	WesternAfrica_NCA	SouthernAfrica_UT	WesternAfrica_NCA	-0.006048	0.000462	-13.08
Duma San	SouthernAfrica_SBE	G|ui & G||ana	YRI	SouthernAfrica_KK	WesternAfrica_VC	SouthernAfrica_KK	WesternAfrica_VC	-0.00598	0.000447	-13.365
Duma San	SouthernAfrica_SBE	Jola	Karretjie	WesternAfrica_NCA	SouthernAfrica_UT	WesternAfrica_NCA	SouthernAfrica_UT	-0.005935	0.000491	-12.079
Duma San	SouthernAfrica_SBE	Karretjie	Mandinka	SouthernAfrica_UT	WesternAfrica_ME	SouthernAfrica_UT	WesternAfrica_ME	-0.005872	0.000468	-12.554
Duma San	SouthernAfrica_SBE	G|ui & G||ana	Igbo	SouthernAfrica_KK	WesternAfrica_VC	SouthernAfrica_KK	WesternAfrica_VC	-0.00572	0.000453	-12.635
Duma San	SouthernAfrica_SBE	G|ui & G||ana	Wolof	SouthernAfrica_KK	WesternAfrica_NCA	SouthernAfrica_KK	WesternAfrica_NCA	-0.005492	0.000456	-12.031
Duma San	SouthernAfrica_SBE	!Xun	YRI	MiddleAfrica_JU	WesternAfrica_VC	MiddleAfrica_JU	WesternAfrica_VC	-0.005295	0.000447	-11.857
Duma San	SouthernAfrica_SBE	Ga-Adangbe	G|ui & G||ana	WesternAfrica_VC	SouthernAfrica_KK	WesternAfrica_VC	SouthernAfrica_KK	-0.005288	0.000458	-11.549
Duma San	SouthernAfrica_SBE	G|ui & G||ana	Mandinka	SouthernAfrica_KK	WesternAfrica_ME	SouthernAfrica_KK	WesternAfrica_ME	-0.005045	0.000452	-11.157
Duma San	SouthernAfrica_SBE	Igbo	‡Khomani	WesternAfrica_VC	SouthernAfrica_UT	WesternAfrica_VC	SouthernAfrica_UT	-0.005021	0.000452	-11.097
Duma San	SouthernAfrica_SBE	‡Khomani	YRI	SouthernAfrica_UT	WesternAfrica_VC	SouthernAfrica_UT	WesternAfrica_VC	-0.005017	0.000451	-11.126
Duma San	SouthernAfrica_SBE	G|ui & G||ana	Jola	SouthernAfrica_KK	WesternAfrica_NCA	SouthernAfrica_KK	WesternAfrica_NCA	-0.00496	0.000471	-10.524
Duma San	SouthernAfrica_SBE	Fula	G|ui & G||ana	WesternAfrica_NCA	SouthernAfrica_KK	WesternAfrica_NCA	SouthernAfrica_KK	-0.004951	0.000463	-10.682
Duma San	SouthernAfrica_SBE	Igbo	!Xun	WesternAfrica_VC	MiddleAfrica_JU	WesternAfrica_VC	MiddleAfrica_JU	-0.004895	0.000448	-10.916
Duma San	SouthernAfrica_SBE	Wolof	!Xun	WesternAfrica_NCA	MiddleAfrica_JU	WesternAfrica_NCA	MiddleAfrica_JU	-0.004806	0.000454	-10.579
Duma San	SouthernAfrica_SBE	Ga-Adangbe	!Xun	WesternAfrica_VC	MiddleAfrica_JU	WesternAfrica_VC	MiddleAfrica_JU	-0.004536	0.000464	-9.776
Duma San	SouthernAfrica_SBE	Ga-Adangbe	‡Khomani	WesternAfrica_VC	SouthernAfrica_UT	WesternAfrica_VC	SouthernAfrica_UT	-0.004484	0.000455	-9.85
Duma San	SouthernAfrica_SBE	Fula	Karretjie	WesternAfrica_NCA	SouthernAfrica_UT	WesternAfrica_NCA	SouthernAfrica_UT	-0.004373	0.000477	-9.158
Duma San	SouthernAfrica_SBE	Fula	!Xun	WesternAfrica_NCA	MiddleAfrica_JU	WesternAfrica_NCA	MiddleAfrica_JU	-0.004196	0.000461	-9.104
Duma San	SouthernAfrica_SBE	Mandinka	!Xun	WesternAfrica_ME	MiddleAfrica_JU	WesternAfrica_ME	MiddleAfrica_JU	-0.004193	0.000452	-9.272
Duma San	SouthernAfrica_SBE	Jola	!Xun	WesternAfrica_NCA	MiddleAfrica_JU	WesternAfrica_NCA	MiddleAfrica_JU	-0.004152	0.000474	-8.755
Duma San	SouthernAfrica_SBE	Igbo	Nama	WesternAfrica_VC	SouthernAfrica_KK	WesternAfrica_VC	SouthernAfrica_KK	-0.003804	0.000434	-8.773
Duma San	SouthernAfrica_SBE	Nama	YRI	SouthernAfrica_KK	WesternAfrica_VC	SouthernAfrica_KK	WesternAfrica_VC	-0.0037	0.000438	-8.455
Duma San	SouthernAfrica_SBE	Jola	‡Khomani	WesternAfrica_NCA	SouthernAfrica_UT	WesternAfrica_NCA	SouthernAfrica_UT	-0.003574	0.000471	-7.58
Duma San	SouthernAfrica_SBE	‡Khomani	Wolof	SouthernAfrica_UT	WesternAfrica_NCA	SouthernAfrica_UT	WesternAfrica_NCA	-0.003531	0.000456	-7.741
Duma San	SouthernAfrica_SBE	‡Khomani	Mandinka	SouthernAfrica_UT	WesternAfrica_ME	SouthernAfrica_UT	WesternAfrica_ME	-0.003466	0.000458	-7.57
Duma San	SouthernAfrica_SBE	Ga-Adangbe	Nama	WesternAfrica_VC	SouthernAfrica_KK	WesternAfrica_VC	SouthernAfrica_KK	-0.00318	0.000444	-7.155
Duma San	SouthernAfrica_SBE	Jola	Nama	WesternAfrica_NCA	SouthernAfrica_KK	WesternAfrica_NCA	SouthernAfrica_KK	-0.002441	0.00046	-5.311
Duma San	SouthernAfrica_SBE	Nama	Wolof	SouthernAfrica_KK	WesternAfrica_NCA	SouthernAfrica_KK	WesternAfrica_NCA	-0.002365	0.000442	-5.345
Duma San	SouthernAfrica_SBE	Mandinka	Nama	WesternAfrica_ME	SouthernAfrica_KK	WesternAfrica_ME	SouthernAfrica_KK	-0.002224	0.000443	-5.025
Duma San	SouthernAfrica_SBE	Hai||om	YRI	SouthernAfrica_KK	WesternAfrica_VC	SouthernAfrica_KK	WesternAfrica_VC	-0.001384	0.000443	-3.122
Duma San	SouthernAfrica_SBE	Hai||om	Igbo	SouthernAfrica_KK	WesternAfrica_VC	SouthernAfrica_KK	WesternAfrica_VC	-0.00134	0.000437	-3.065
Karretjie	SouthernAfrica_UT	Fula	Ju|’hoansi	WesternAfrica_NCA	SouthernAfrica_JU	WesternAfrica_NCA	SouthernAfrica_JU	-0.00937	0.000379	-24.71
Karretjie	SouthernAfrica_UT	Ju|’hoansi	Wolof	SouthernAfrica_JU	WesternAfrica_NCA	SouthernAfrica_JU	WesternAfrica_NCA	-0.008531	0.000378	-22.541
Karretjie	SouthernAfrica_UT	Ju|’hoansi	YRI	SouthernAfrica_JU	WesternAfrica_VC	SouthernAfrica_JU	WesternAfrica_VC	-0.008136	0.000374	-21.771
Karretjie	SouthernAfrica_UT	Ga-Adangbe	Ju|’hoansi	WesternAfrica_VC	SouthernAfrica_JU	WesternAfrica_VC	SouthernAfrica_JU	-0.00783	0.000373	-20.983
Karretjie	SouthernAfrica_UT	Ju|’hoansi	Mandinka	SouthernAfrica_JU	WesternAfrica_ME	SouthernAfrica_JU	WesternAfrica_ME	-0.007742	0.000376	-20.602
Karretjie	SouthernAfrica_UT	Jola	Ju|’hoansi	WesternAfrica_NCA	SouthernAfrica_JU	WesternAfrica_NCA	SouthernAfrica_JU	-0.007699	0.00038	-20.262
Karretjie	SouthernAfrica_UT	Igbo	Ju|’hoansi	WesternAfrica_VC	SouthernAfrica_JU	WesternAfrica_VC	SouthernAfrica_JU	-0.007625	0.000381	-19.989
Nama	SouthernAfrica_KK	Fula	Ju|’hoansi	WesternAfrica_NCA	SouthernAfrica_JU	WesternAfrica_NCA	SouthernAfrica_JU	-0.015458	0.000271	-56.981
Nama	SouthernAfrica_KK	Ju|’hoansi	Wolof	SouthernAfrica_JU	WesternAfrica_NCA	SouthernAfrica_JU	WesternAfrica_NCA	-0.013953	0.000282	-49.405
Nama	SouthernAfrica_KK	Ju|’hoansi	YRI	SouthernAfrica_JU	WesternAfrica_VC	SouthernAfrica_JU	WesternAfrica_VC	-0.013337	0.000282	-47.376
Nama	SouthernAfrica_KK	Ju|’hoansi	Mandinka	SouthernAfrica_JU	WesternAfrica_ME	SouthernAfrica_JU	WesternAfrica_ME	-0.013163	0.00028	-46.928
Nama	SouthernAfrica_KK	Jola	Ju|’hoansi	WesternAfrica_NCA	SouthernAfrica_JU	WesternAfrica_NCA	SouthernAfrica_JU	-0.012965	0.000293	-44.282
Nama	SouthernAfrica_KK	Ga-Adangbe	Ju|’hoansi	WesternAfrica_VC	SouthernAfrica_JU	WesternAfrica_VC	SouthernAfrica_JU	-0.012758	0.00028	-45.622
Nama	SouthernAfrica_KK	Igbo	Ju|’hoansi	WesternAfrica_VC	SouthernAfrica_JU	WesternAfrica_VC	SouthernAfrica_JU	-0.012641	0.000279	-45.342
Nama	SouthernAfrica_KK	Fula	Karretjie	WesternAfrica_NCA	SouthernAfrica_UT	WesternAfrica_NCA	SouthernAfrica_UT	-0.005468	0.000264	-20.722
Nama	SouthernAfrica_KK	Karretjie	Wolof	SouthernAfrica_UT	WesternAfrica_NCA	SouthernAfrica_UT	WesternAfrica_NCA	-0.004763	0.000271	-17.58
Nama	SouthernAfrica_KK	Karretjie	Mandinka	SouthernAfrica_UT	WesternAfrica_ME	SouthernAfrica_UT	WesternAfrica_ME	-0.004727	0.000265	-17.847
Nama	SouthernAfrica_KK	Jola	Karretjie	WesternAfrica_NCA	SouthernAfrica_UT	WesternAfrica_NCA	SouthernAfrica_UT	-0.00457	0.000266	-17.171
Nama	SouthernAfrica_KK	Karretjie	YRI	SouthernAfrica_UT	WesternAfrica_VC	SouthernAfrica_UT	WesternAfrica_VC	-0.004526	0.000272	-16.613
Nama	SouthernAfrica_KK	Igbo	Karretjie	WesternAfrica_VC	SouthernAfrica_UT	WesternAfrica_VC	SouthernAfrica_UT	-0.004317	0.000272	-15.852
Nama	SouthernAfrica_KK	Ga-Adangbe	Karretjie	WesternAfrica_VC	SouthernAfrica_UT	WesternAfrica_VC	SouthernAfrica_UT	-0.004238	0.000262	-16.196
Nama	SouthernAfrica_KK	‡Khomani	YRI	SouthernAfrica_UT	WesternAfrica_VC	SouthernAfrica_UT	WesternAfrica_VC	-0.003289	0.00024	-13.698
Nama	SouthernAfrica_KK	Ga-Adangbe	‡Khomani	WesternAfrica_VC	SouthernAfrica_UT	WesternAfrica_VC	SouthernAfrica_UT	-0.003276	0.000236	-13.868
Nama	SouthernAfrica_KK	‡Khomani	Mandinka	SouthernAfrica_UT	WesternAfrica_ME	SouthernAfrica_UT	WesternAfrica_ME	-0.003213	0.000246	-13.071
Nama	SouthernAfrica_KK	Igbo	‡Khomani	WesternAfrica_VC	SouthernAfrica_UT	WesternAfrica_VC	SouthernAfrica_UT	-0.003187	0.000245	-13.009
Nama	SouthernAfrica_KK	‡Khomani	Wolof	SouthernAfrica_UT	WesternAfrica_NCA	SouthernAfrica_UT	WesternAfrica_NCA	-0.003136	0.000254	-12.324
Nama	SouthernAfrica_KK	Jola	‡Khomani	WesternAfrica_NCA	SouthernAfrica_UT	WesternAfrica_NCA	SouthernAfrica_UT	-0.003102	0.000243	-12.743
Nama	SouthernAfrica_KK	Fula	!Xun	WesternAfrica_NCA	MiddleAfrica_JU	WesternAfrica_NCA	MiddleAfrica_JU	-0.00296	0.000285	-10.394
Nama	SouthernAfrica_KK	Fula	‡Khomani	WesternAfrica_NCA	SouthernAfrica_UT	WesternAfrica_NCA	SouthernAfrica_UT	-0.002617	0.00025	-10.49
Nama	SouthernAfrica_KK	Wolof	!Xun	WesternAfrica_NCA	MiddleAfrica_JU	WesternAfrica_NCA	MiddleAfrica_JU	-0.001168	0.000288	-4.055
KhoeSan – Bantu Sources
Zambian	EasternAfrica_SBE	Ju|’hoansi	Zimbabwean	SouthernAfrica_JU	EasternAfrica_SBE	SouthernAfrica_JU	EasternAfrica_SBE	-0.001429	0.000331	-4.315
Zambian	EasternAfrica_SBE	Hai||om	Mozambican	SouthernAfrica_KK	EasternAfrica_SBE	SouthernAfrica_KK	EasternAfrica_SBE	-0.00124	0.000265	-4.678
Zambian	EasternAfrica_SBE	!Xun	Zimbabwean	MiddleAfrica_JU	EasternAfrica_SBE	MiddleAfrica_JU	EasternAfrica_SBE	-0.001169	0.000281	-4.162
Zambian	EasternAfrica_SBE	Angolan	Ju|’hoansi	MiddleAfrica_SBC	SouthernAfrica_JU	MiddleAfrica_SBC	SouthernAfrica_JU	-0.001159	0.00035	-3.313
Zambian	EasternAfrica_SBE	Hai||om	Zimbabwean	SouthernAfrica_KK	EasternAfrica_SBE	SouthernAfrica_KK	EasternAfrica_SBE	-0.001145	0.000269	-4.25
Zambian	EasternAfrica_SBE	Damara	Mozambican	SouthernAfrica_KK	EasternAfrica_SBE	SouthernAfrica_KK	EasternAfrica_SBE	-0.001118	0.000255	-4.38
Zambian	EasternAfrica_SBE	Mozambican	!Xun	EasternAfrica_SBE	MiddleAfrica_JU	EasternAfrica_SBE	MiddleAfrica_JU	-0.001014	0.000273	-3.713
Zambian	EasternAfrica_SBE	Angolan	G|ui & G||ana	MiddleAfrica_SBC	SouthernAfrica_KK	MiddleAfrica_SBC	SouthernAfrica_KK	-0.000925	0.000306	-3.026
Zambian	EasternAfrica_SBE	Karretjie	Zimbabwean	SouthernAfrica_UT	EasternAfrica_SBE	SouthernAfrica_UT	EasternAfrica_SBE	-0.000883	0.00028	-3.156
Zambian	EasternAfrica_SBE	Nama	Zimbabwean	SouthernAfrica_KK	EasternAfrica_SBE	SouthernAfrica_KK	EasternAfrica_SBE	-0.000872	0.000265	-3.295
Zambian	EasternAfrica_SBE	Khwe	Zimbabwean	MiddleAfrica_KK	EasternAfrica_SBE	MiddleAfrica_KK	EasternAfrica_SBE	-0.000812	0.000241	-3.369
Zambian	EasternAfrica_SBE	Damara	Zimbabwean	SouthernAfrica_KK	EasternAfrica_SBE	SouthernAfrica_KK	EasternAfrica_SBE	-0.000806	0.000259	-3.113
Zambian	EasternAfrica_SBE	Khwe	Mozambican	MiddleAfrica_KK	EasternAfrica_SBE	MiddleAfrica_KK	EasternAfrica_SBE	-0.000797	0.000242	-3.292
‡Khomani	SouthernAfrica_UT	Ju|’hoansi	Kikuyu	SouthernAfrica_JU	EasternAfrica_SBE	SouthernAfrica_JU	EasternAfrica_SBE	-0.012408	0.000292	-42.514
‡Khomani	SouthernAfrica_UT	Banyarwanda	Ju|’hoansi	EasternAfrica_SBE	SouthernAfrica_JU	EasternAfrica_SBE	SouthernAfrica_JU	-0.011046	0.000288	-38.329
‡Khomani	SouthernAfrica_UT	Barundi	Ju|’hoansi	EasternAfrica_SBE	SouthernAfrica_JU	EasternAfrica_SBE	SouthernAfrica_JU	-0.00984	0.000296	-33.294
‡Khomani	SouthernAfrica_UT	Ju|’hoansi	LWK	SouthernAfrica_JU	EasternAfrica_SBE	SouthernAfrica_JU	EasternAfrica_SBE	-0.009306	0.000305	-30.488
‡Khomani	SouthernAfrica_UT	Baganda	Ju|’hoansi	EasternAfrica_SBE	SouthernAfrica_JU	EasternAfrica_SBE	SouthernAfrica_JU	-0.009219	0.000301	-30.618
‡Khomani	SouthernAfrica_UT	Ju|’hoansi	Zimbabwean	SouthernAfrica_JU	EasternAfrica_SBE	SouthernAfrica_JU	EasternAfrica_SBE	-0.008601	0.000317	-27.143
‡Khomani	SouthernAfrica_UT	Ju|’hoansi	Mozambican	SouthernAfrica_JU	EasternAfrica_SBE	SouthernAfrica_JU	EasternAfrica_SBE	-0.008533	0.000309	-27.576
‡Khomani	SouthernAfrica_UT	Angolan	Ju|’hoansi	MiddleAfrica_SBC	SouthernAfrica_JU	MiddleAfrica_SBC	SouthernAfrica_JU	-0.008275	0.000323	-25.587
‡Khomani	SouthernAfrica_UT	Ju|’hoansi	Kongo	SouthernAfrica_JU	MiddleAfrica_SBW	SouthernAfrica_JU	MiddleAfrica_SBW	-0.007973	0.00034	-23.447
‡Khomani	SouthernAfrica_UT	Ju|’hoansi	Zambian	SouthernAfrica_JU	EasternAfrica_SBE	SouthernAfrica_JU	EasternAfrica_SBE	-0.007805	0.000314	-24.862
‡Khomani	SouthernAfrica_UT	Ju|’hoansi	Kwangali	SouthernAfrica_JU	SouthernAfrica_SBW	SouthernAfrica_JU	SouthernAfrica_SBW	-0.00752	0.000341	-22.075
‡Khomani	SouthernAfrica_UT	Himba	Ju|’hoansi	SouthernAfrica_SBW	SouthernAfrica_JU	SouthernAfrica_SBW	SouthernAfrica_JU	-0.007102	0.000334	-21.265
‡Khomani	SouthernAfrica_UT	Ju|’hoansi	Mbukushu	SouthernAfrica_JU	SouthernAfrica_SBC	SouthernAfrica_JU	SouthernAfrica_SBC	-0.00696	0.000322	-21.616
‡Khomani	SouthernAfrica_UT	Ju|’hoansi	amaZulu	SouthernAfrica_JU	SouthernAfrica_SBE	SouthernAfrica_JU	SouthernAfrica_SBE	-0.005675	0.000269	-21.074
‡Khomani	SouthernAfrica_UT	Ju|’hoansi	Basotho	SouthernAfrica_JU	SouthernAfrica_SBE	SouthernAfrica_JU	SouthernAfrica_SBE	-0.005191	0.000266	-19.489
‡Khomani	SouthernAfrica_UT	Duma San	Ju|’hoansi	SouthernAfrica_SBE	SouthernAfrica_JU	SouthernAfrica_SBE	SouthernAfrica_JU	-0.004949	0.000327	-15.131
‡Khomani	SouthernAfrica_UT	Baphuthi	Ju|’hoansi	SouthernAfrica_SBE	SouthernAfrica_JU	SouthernAfrica_SBE	SouthernAfrica_JU	-0.004863	0.000266	-18.258
‡Khomani	SouthernAfrica_UT	Ju|’hoansi	amaNdebele	SouthernAfrica_JU	SouthernAfrica_SBE	SouthernAfrica_JU	SouthernAfrica_SBE	-0.004297	0.000306	-14.063
‡Khomani	SouthernAfrica_UT	Karretjie	Kikuyu	SouthernAfrica_UT	EasternAfrica_SBE	SouthernAfrica_UT	EasternAfrica_SBE	-0.003198	0.000293	-10.913
‡Khomani	SouthernAfrica_UT	Banyarwanda	Karretjie	EasternAfrica_SBE	SouthernAfrica_UT	EasternAfrica_SBE	SouthernAfrica_UT	-0.00237	0.000292	-8.129
‡Khomani	SouthernAfrica_UT	Barundi	Karretjie	EasternAfrica_SBE	SouthernAfrica_UT	EasternAfrica_SBE	SouthernAfrica_UT	-0.001622	0.000288	-5.638
‡Khomani	SouthernAfrica_UT	Karretjie	LWK	SouthernAfrica_UT	EasternAfrica_SBE	SouthernAfrica_UT	EasternAfrica_SBE	-0.00126	0.000287	-4.391
‡Khomani	SouthernAfrica_UT	Baganda	Karretjie	EasternAfrica_SBE	SouthernAfrica_UT	EasternAfrica_SBE	SouthernAfrica_UT	-0.001108	0.000281	-3.942
amaNdebele	SouthernAfrica_SBE	Ju|’hoansi	Zimbabwean	SouthernAfrica_JU	EasternAfrica_SBE	SouthernAfrica_JU	EasternAfrica_SBE	-0.010697	0.000395	-27.06
amaNdebele	SouthernAfrica_SBE	Ju|’hoansi	Mozambican	SouthernAfrica_JU	EasternAfrica_SBE	SouthernAfrica_JU	EasternAfrica_SBE	-0.010691	0.000364	-29.374
amaNdebele	SouthernAfrica_SBE	Angolan	Ju|’hoansi	MiddleAfrica_SBC	SouthernAfrica_JU	MiddleAfrica_SBC	SouthernAfrica_JU	-0.00945	0.000431	-21.936
amaNdebele	SouthernAfrica_SBE	Ju|’hoansi	Zambian	SouthernAfrica_JU	EasternAfrica_SBE	SouthernAfrica_JU	EasternAfrica_SBE	-0.009191	0.000395	-23.295
amaNdebele	SouthernAfrica_SBE	Ju|’hoansi	Kongo	SouthernAfrica_JU	MiddleAfrica_SBW	SouthernAfrica_JU	MiddleAfrica_SBW	-0.008614	0.000415	-20.741
amaNdebele	SouthernAfrica_SBE	Karretjie	Zimbabwean	SouthernAfrica_UT	EasternAfrica_SBE	SouthernAfrica_UT	EasternAfrica_SBE	-0.008607	0.000326	-26.391
amaNdebele	SouthernAfrica_SBE	Karretjie	Mozambican	SouthernAfrica_UT	EasternAfrica_SBE	SouthernAfrica_UT	EasternAfrica_SBE	-0.008411	0.000304	-27.664
amaNdebele	SouthernAfrica_SBE	Ju|’hoansi	LWK	SouthernAfrica_JU	EasternAfrica_SBE	SouthernAfrica_JU	EasternAfrica_SBE	-0.008296	0.000378	-21.928
amaNdebele	SouthernAfrica_SBE	Baganda	Ju|’hoansi	EasternAfrica_SBE	SouthernAfrica_JU	EasternAfrica_SBE	SouthernAfrica_JU	-0.008208	0.000384	-21.385
amaNdebele	SouthernAfrica_SBE	Ju|’hoansi	Kwangali	SouthernAfrica_JU	SouthernAfrica_SBW	SouthernAfrica_JU	SouthernAfrica_SBW	-0.007904	0.000451	-17.513
amaNdebele	SouthernAfrica_SBE	Karretjie	Zambian	SouthernAfrica_UT	EasternAfrica_SBE	SouthernAfrica_UT	EasternAfrica_SBE	-0.007654	0.000325	-23.54
amaNdebele	SouthernAfrica_SBE	Angolan	Karretjie	MiddleAfrica_SBC	SouthernAfrica_UT	MiddleAfrica_SBC	SouthernAfrica_UT	-0.007633	0.000356	-21.47
amaNdebele	SouthernAfrica_SBE	Barundi	Ju|’hoansi	EasternAfrica_SBE	SouthernAfrica_JU	EasternAfrica_SBE	SouthernAfrica_JU	-0.007311	0.000383	-19.072
amaNdebele	SouthernAfrica_SBE	Karretjie	Kongo	SouthernAfrica_UT	MiddleAfrica_SBW	SouthernAfrica_UT	MiddleAfrica_SBW	-0.007193	0.000352	-20.444
amaNdebele	SouthernAfrica_SBE	Mozambican	!Xun	EasternAfrica_SBE	MiddleAfrica_JU	EasternAfrica_SBE	MiddleAfrica_JU	-0.007128	0.000296	-24.082
amaNdebele	SouthernAfrica_SBE	G|ui & G||ana	Mozambican	SouthernAfrica_KK	EasternAfrica_SBE	SouthernAfrica_KK	EasternAfrica_SBE	-0.006831	0.000308	-22.2
amaNdebele	SouthernAfrica_SBE	!Xun	Zimbabwean	MiddleAfrica_JU	EasternAfrica_SBE	MiddleAfrica_JU	EasternAfrica_SBE	-0.00681	0.000318	-21.436
amaNdebele	SouthernAfrica_SBE	G|ui & G||ana	Zimbabwean	SouthernAfrica_KK	EasternAfrica_SBE	SouthernAfrica_KK	EasternAfrica_SBE	-0.006797	0.000312	-21.759
amaNdebele	SouthernAfrica_SBE	Karretjie	Kwangali	SouthernAfrica_UT	SouthernAfrica_SBW	SouthernAfrica_UT	SouthernAfrica_SBW	-0.006761	0.000366	-18.468
amaNdebele	SouthernAfrica_SBE	Banyarwanda	Ju|’hoansi	EasternAfrica_SBE	SouthernAfrica_JU	EasternAfrica_SBE	SouthernAfrica_JU	-0.006726	0.000388	-17.335
amaNdebele	SouthernAfrica_SBE	‡Khomani	Mozambican	SouthernAfrica_UT	EasternAfrica_SBE	SouthernAfrica_UT	EasternAfrica_SBE	-0.00657	0.000295	-22.24
amaNdebele	SouthernAfrica_SBE	‡Khomani	Zimbabwean	SouthernAfrica_UT	EasternAfrica_SBE	SouthernAfrica_UT	EasternAfrica_SBE	-0.00651	0.000311	-20.904
amaNdebele	SouthernAfrica_SBE	Karretjie	LWK	SouthernAfrica_UT	EasternAfrica_SBE	SouthernAfrica_UT	EasternAfrica_SBE	-0.006292	0.00031	-20.286
amaNdebele	SouthernAfrica_SBE	Baganda	Karretjie	EasternAfrica_SBE	SouthernAfrica_UT	EasternAfrica_SBE	SouthernAfrica_UT	-0.006142	0.000318	-19.284
amaNdebele	SouthernAfrica_SBE	Ju|’hoansi	Kikuyu	SouthernAfrica_JU	EasternAfrica_SBE	SouthernAfrica_JU	EasternAfrica_SBE	-0.006085	0.000391	-15.56
amaNdebele	SouthernAfrica_SBE	Angolan	G|ui & G||ana	MiddleAfrica_SBC	SouthernAfrica_KK	MiddleAfrica_SBC	SouthernAfrica_KK	-0.006021	0.000352	-17.104
amaNdebele	SouthernAfrica_SBE	G|ui & G||ana	Zambian	SouthernAfrica_KK	EasternAfrica_SBE	SouthernAfrica_KK	EasternAfrica_SBE	-0.005999	0.00033	-18.185
amaNdebele	SouthernAfrica_SBE	Ju|’hoansi	Mbukushu	SouthernAfrica_JU	SouthernAfrica_SBC	SouthernAfrica_JU	SouthernAfrica_SBC	-0.005887	0.000426	-13.833
amaNdebele	SouthernAfrica_SBE	‡Khomani	Zambian	SouthernAfrica_UT	EasternAfrica_SBE	SouthernAfrica_UT	EasternAfrica_SBE	-0.005778	0.000319	-18.097
amaNdebele	SouthernAfrica_SBE	G|ui & G||ana	Kongo	SouthernAfrica_KK	MiddleAfrica_SBW	SouthernAfrica_KK	MiddleAfrica_SBW	-0.005616	0.000346	-16.233
amaNdebele	SouthernAfrica_SBE	Angolan	‡Khomani	MiddleAfrica_SBC	SouthernAfrica_UT	MiddleAfrica_SBC	SouthernAfrica_UT	-0.005579	0.000344	-16.218
amaNdebele	SouthernAfrica_SBE	!Xun	Zambian	MiddleAfrica_JU	EasternAfrica_SBE	MiddleAfrica_JU	EasternAfrica_SBE	-0.005567	0.000329	-16.942
amaNdebele	SouthernAfrica_SBE	Angolan	!Xun	MiddleAfrica_SBC	MiddleAfrica_JU	MiddleAfrica_SBC	MiddleAfrica_JU	-0.005511	0.000363	-15.196
amaNdebele	SouthernAfrica_SBE	Mozambican	Nama	EasternAfrica_SBE	SouthernAfrica_KK	EasternAfrica_SBE	SouthernAfrica_KK	-0.005381	0.000278	-19.323
amaNdebele	SouthernAfrica_SBE	Karretjie	Mbukushu	SouthernAfrica_UT	SouthernAfrica_SBC	SouthernAfrica_UT	SouthernAfrica_SBC	-0.005268	0.000343	-15.344
amaNdebele	SouthernAfrica_SBE	G|ui & G||ana	LWK	SouthernAfrica_KK	EasternAfrica_SBE	SouthernAfrica_KK	EasternAfrica_SBE	-0.005231	0.000305	-17.175
amaNdebele	SouthernAfrica_SBE	Baganda	G|ui & G||ana	EasternAfrica_SBE	SouthernAfrica_KK	EasternAfrica_SBE	SouthernAfrica_KK	-0.005211	0.000316	-16.493
amaNdebele	SouthernAfrica_SBE	G|ui & G||ana	Kwangali	SouthernAfrica_KK	SouthernAfrica_SBW	SouthernAfrica_KK	SouthernAfrica_SBW	-0.005176	0.00036	-14.381
amaNdebele	SouthernAfrica_SBE	Himba	Ju|’hoansi	SouthernAfrica_SBW	SouthernAfrica_JU	SouthernAfrica_SBW	SouthernAfrica_JU	-0.005171	0.000473	-10.921
amaNdebele	SouthernAfrica_SBE	Barundi	Karretjie	EasternAfrica_SBE	SouthernAfrica_UT	EasternAfrica_SBE	SouthernAfrica_UT	-0.00514	0.000325	-15.792
amaNdebele	SouthernAfrica_SBE	Nama	Zimbabwean	SouthernAfrica_KK	EasternAfrica_SBE	SouthernAfrica_KK	EasternAfrica_SBE	-0.005107	0.000296	-17.26
amaNdebele	SouthernAfrica_SBE	‡Khomani	Kongo	SouthernAfrica_UT	MiddleAfrica_SBW	SouthernAfrica_UT	MiddleAfrica_SBW	-0.005038	0.000339	-14.852
amaNdebele	SouthernAfrica_SBE	Kongo	!Xun	MiddleAfrica_SBW	MiddleAfrica_JU	MiddleAfrica_SBW	MiddleAfrica_JU	-0.00494	0.000351	-14.056
amaNdebele	SouthernAfrica_SBE	LWK	!Xun	EasternAfrica_SBE	MiddleAfrica_JU	EasternAfrica_SBE	MiddleAfrica_JU	-0.004834	0.000307	-15.733
amaNdebele	SouthernAfrica_SBE	‡Khomani	Kwangali	SouthernAfrica_UT	SouthernAfrica_SBW	SouthernAfrica_UT	SouthernAfrica_SBW	-0.004768	0.000352	-13.559
amaNdebele	SouthernAfrica_SBE	Himba	Karretjie	SouthernAfrica_SBW	SouthernAfrica_UT	SouthernAfrica_SBW	SouthernAfrica_UT	-0.004672	0.000381	-12.248
amaNdebele	SouthernAfrica_SBE	Baganda	!Xun	EasternAfrica_SBE	MiddleAfrica_JU	EasternAfrica_SBE	MiddleAfrica_JU	-0.004666	0.000315	-14.796
amaNdebele	SouthernAfrica_SBE	Barundi	G|ui & G||ana	EasternAfrica_SBE	SouthernAfrica_KK	EasternAfrica_SBE	SouthernAfrica_KK	-0.004591	0.000312	-14.735
amaNdebele	SouthernAfrica_SBE	Banyarwanda	G|ui & G||ana	EasternAfrica_SBE	SouthernAfrica_KK	EasternAfrica_SBE	SouthernAfrica_KK	-0.004256	0.000318	-13.384
amaNdebele	SouthernAfrica_SBE	Nama	Zambian	SouthernAfrica_KK	EasternAfrica_SBE	SouthernAfrica_KK	EasternAfrica_SBE	-0.004166	0.000303	-13.758
amaNdebele	SouthernAfrica_SBE	Kwangali	!Xun	SouthernAfrica_SBW	MiddleAfrica_JU	SouthernAfrica_SBW	MiddleAfrica_JU	-0.004149	0.000374	-11.096
amaNdebele	SouthernAfrica_SBE	Banyarwanda	Karretjie	EasternAfrica_SBE	SouthernAfrica_UT	EasternAfrica_SBE	SouthernAfrica_UT	-0.004109	0.000325	-12.624
amaNdebele	SouthernAfrica_SBE	Barundi	!Xun	EasternAfrica_SBE	MiddleAfrica_JU	EasternAfrica_SBE	MiddleAfrica_JU	-0.003956	0.000315	-12.569
amaNdebele	SouthernAfrica_SBE	G|ui & G||ana	Kikuyu	SouthernAfrica_KK	EasternAfrica_SBE	SouthernAfrica_KK	EasternAfrica_SBE	-0.003944	0.000312	-12.658
amaNdebele	SouthernAfrica_SBE	G|ui & G||ana	Mbukushu	SouthernAfrica_KK	SouthernAfrica_SBC	SouthernAfrica_KK	SouthernAfrica_SBC	-0.003831	0.000361	-10.621
amaNdebele	SouthernAfrica_SBE	Angolan	Nama	MiddleAfrica_SBC	SouthernAfrica_KK	MiddleAfrica_SBC	SouthernAfrica_KK	-0.00375	0.000322	-11.657
amaNdebele	SouthernAfrica_SBE	Banyarwanda	!Xun	EasternAfrica_SBE	MiddleAfrica_JU	EasternAfrica_SBE	MiddleAfrica_JU	-0.003504	0.000323	-10.849
amaNdebele	SouthernAfrica_SBE	G|ui & G||ana	Himba	SouthernAfrica_KK	SouthernAfrica_SBW	SouthernAfrica_KK	SouthernAfrica_SBW	-0.003488	0.00038	-9.171
amaNdebele	SouthernAfrica_SBE	Hai||om	Mozambican	SouthernAfrica_KK	EasternAfrica_SBE	SouthernAfrica_KK	EasternAfrica_SBE	-0.003468	0.000315	-10.995
amaNdebele	SouthernAfrica_SBE	‡Khomani	LWK	SouthernAfrica_UT	EasternAfrica_SBE	SouthernAfrica_UT	EasternAfrica_SBE	-0.003422	0.000301	-11.373
amaNdebele	SouthernAfrica_SBE	Kongo	Nama	MiddleAfrica_SBW	SouthernAfrica_KK	MiddleAfrica_SBW	SouthernAfrica_KK	-0.003421	0.000323	-10.577
amaNdebele	SouthernAfrica_SBE	Baganda	‡Khomani	EasternAfrica_SBE	SouthernAfrica_UT	EasternAfrica_SBE	SouthernAfrica_UT	-0.003419	0.000312	-10.975
amaNdebele	SouthernAfrica_SBE	Ju|’hoansi	amaZulu	SouthernAfrica_JU	SouthernAfrica_SBE	SouthernAfrica_JU	SouthernAfrica_SBE	-0.0033	0.000401	-8.222
amaNdebele	SouthernAfrica_SBE	‡Khomani	Mbukushu	SouthernAfrica_UT	SouthernAfrica_SBC	SouthernAfrica_UT	SouthernAfrica_SBC	-0.003296	0.000326	-10.096
amaNdebele	SouthernAfrica_SBE	Kikuyu	!Xun	EasternAfrica_SBE	MiddleAfrica_JU	EasternAfrica_SBE	MiddleAfrica_JU	-0.00316	0.000322	-9.813
amaNdebele	SouthernAfrica_SBE	Kwangali	Nama	SouthernAfrica_SBW	SouthernAfrica_KK	SouthernAfrica_SBW	SouthernAfrica_KK	-0.003014	0.000344	-8.764
amaNdebele	SouthernAfrica_SBE	Karretjie	Kikuyu	SouthernAfrica_UT	EasternAfrica_SBE	SouthernAfrica_UT	EasternAfrica_SBE	-0.002949	0.000329	-8.953
amaNdebele	SouthernAfrica_SBE	Hai||om	Zimbabwean	SouthernAfrica_KK	EasternAfrica_SBE	SouthernAfrica_KK	EasternAfrica_SBE	-0.002896	0.000318	-9.105
amaNdebele	SouthernAfrica_SBE	Mbukushu	!Xun	SouthernAfrica_SBC	MiddleAfrica_JU	SouthernAfrica_SBC	MiddleAfrica_JU	-0.002646	0.000355	-7.458
amaNdebele	SouthernAfrica_SBE	!Xun	amaZulu	MiddleAfrica_JU	SouthernAfrica_SBE	MiddleAfrica_JU	SouthernAfrica_SBE	-0.002545	0.000324	-7.847
amaNdebele	SouthernAfrica_SBE	Karretjie	amaZulu	SouthernAfrica_UT	SouthernAfrica_SBE	SouthernAfrica_UT	SouthernAfrica_SBE	-0.002544	0.000331	-7.692
amaNdebele	SouthernAfrica_SBE	Himba	‡Khomani	SouthernAfrica_SBW	SouthernAfrica_UT	SouthernAfrica_SBW	SouthernAfrica_UT	-0.002442	0.000369	-6.613
amaNdebele	SouthernAfrica_SBE	Himba	!Xun	SouthernAfrica_SBW	MiddleAfrica_JU	SouthernAfrica_SBW	MiddleAfrica_JU	-0.002247	0.000392	-5.728
amaNdebele	SouthernAfrica_SBE	G|ui & G||ana	amaZulu	SouthernAfrica_KK	SouthernAfrica_SBE	SouthernAfrica_KK	SouthernAfrica_SBE	-0.002202	0.000322	-6.836
amaNdebele	SouthernAfrica_SBE	Baganda	Nama	EasternAfrica_SBE	SouthernAfrica_KK	EasternAfrica_SBE	SouthernAfrica_KK	-0.002078	0.000299	-6.946
amaNdebele	SouthernAfrica_SBE	Ju|’hoansi	Basotho	SouthernAfrica_JU	SouthernAfrica_SBE	SouthernAfrica_JU	SouthernAfrica_SBE	-0.001991	0.000403	-4.94
amaNdebele	SouthernAfrica_SBE	LWK	Nama	EasternAfrica_SBE	SouthernAfrica_KK	EasternAfrica_SBE	SouthernAfrica_KK	-0.001964	0.00029	-6.776
amaNdebele	SouthernAfrica_SBE	‡Khomani	amaZulu	SouthernAfrica_UT	SouthernAfrica_SBE	SouthernAfrica_UT	SouthernAfrica_SBE	-0.001959	0.000311	-6.29
amaNdebele	SouthernAfrica_SBE	Barundi	‡Khomani	EasternAfrica_SBE	SouthernAfrica_UT	EasternAfrica_SBE	SouthernAfrica_UT	-0.001917	0.000312	-6.139
amaNdebele	SouthernAfrica_SBE	Mbukushu	Nama	SouthernAfrica_SBC	SouthernAfrica_KK	SouthernAfrica_SBC	SouthernAfrica_KK	-0.001801	0.000316	-5.692
amaNdebele	SouthernAfrica_SBE	Hai||om	Zambian	SouthernAfrica_KK	EasternAfrica_SBE	SouthernAfrica_KK	EasternAfrica_SBE	-0.001678	0.000338	-4.969
amaNdebele	SouthernAfrica_SBE	Karretjie	Basotho	SouthernAfrica_UT	SouthernAfrica_SBE	SouthernAfrica_UT	SouthernAfrica_SBE	-0.001633	0.000327	-4.995
amaNdebele	SouthernAfrica_SBE	Nama	amaZulu	SouthernAfrica_KK	SouthernAfrica_SBE	SouthernAfrica_KK	SouthernAfrica_SBE	-0.001618	0.000294	-5.511
amaNdebele	SouthernAfrica_SBE	Baphuthi	Ju|’hoansi	SouthernAfrica_SBE	SouthernAfrica_JU	SouthernAfrica_SBE	SouthernAfrica_JU	-0.001523	0.0004	-3.811
amaNdebele	SouthernAfrica_SBE	Hai||om	amaZulu	SouthernAfrica_KK	SouthernAfrica_SBE	SouthernAfrica_KK	SouthernAfrica_SBE	-0.00149	0.000296	-5.027
amaNdebele	SouthernAfrica_SBE	Angolan	Hai||om	MiddleAfrica_SBC	SouthernAfrica_KK	MiddleAfrica_SBC	SouthernAfrica_KK	-0.001359	0.000358	-3.797
amaNdebele	SouthernAfrica_SBE	Baphuthi	Karretjie	SouthernAfrica_SBE	SouthernAfrica_UT	SouthernAfrica_SBE	SouthernAfrica_UT	-0.00123	0.000336	-3.667
amaNdebele	SouthernAfrica_SBE	Basotho	!Xun	SouthernAfrica_SBE	MiddleAfrica_JU	SouthernAfrica_SBE	MiddleAfrica_JU	-0.001226	0.000326	-3.76
amaNdebele	SouthernAfrica_SBE	Baphuthi	!Xun	SouthernAfrica_SBE	MiddleAfrica_JU	SouthernAfrica_SBE	MiddleAfrica_JU	-0.001143	0.000321	-3.557
amaNdebele	SouthernAfrica_SBE	‡Khomani	Basotho	SouthernAfrica_UT	SouthernAfrica_SBE	SouthernAfrica_UT	SouthernAfrica_SBE	-0.001121	0.000312	-3.595
amaNdebele	SouthernAfrica_SBE	G|ui & G||ana	Basotho	SouthernAfrica_KK	SouthernAfrica_SBE	SouthernAfrica_KK	SouthernAfrica_SBE	-0.001078	0.000315	-3.419
amaNdebele	SouthernAfrica_SBE	Hai||om	Kongo	SouthernAfrica_KK	MiddleAfrica_SBW	SouthernAfrica_KK	MiddleAfrica_SBW	-0.001074	0.000353	-3.045
amaNdebele	SouthernAfrica_SBE	Baphuthi	‡Khomani	SouthernAfrica_SBE	SouthernAfrica_UT	SouthernAfrica_SBE	SouthernAfrica_UT	-0.000972	0.000305	-3.185
amaNdebele	SouthernAfrica_SBE	Baphuthi	G|ui & G||ana	SouthernAfrica_SBE	SouthernAfrica_KK	SouthernAfrica_SBE	SouthernAfrica_KK	-0.000961	0.000312	-3.077
amaNdebele	SouthernAfrica_SBE	Nama	Basotho	SouthernAfrica_KK	SouthernAfrica_SBE	SouthernAfrica_KK	SouthernAfrica_SBE	-0.000944	0.000292	-3.227
amaNdebele	SouthernAfrica_SBE	Baphuthi	Nama	SouthernAfrica_SBE	SouthernAfrica_KK	SouthernAfrica_SBE	SouthernAfrica_KK	-0.00087	0.000288	-3.023
amaZulu	SouthernAfrica_SBE	Ju|’hoansi	Mozambican	SouthernAfrica_JU	EasternAfrica_SBE	SouthernAfrica_JU	EasternAfrica_SBE	-0.007241	0.000293	-24.674
amaZulu	SouthernAfrica_SBE	Ju|’hoansi	Zimbabwean	SouthernAfrica_JU	EasternAfrica_SBE	SouthernAfrica_JU	EasternAfrica_SBE	-0.00712	0.000296	-24.047
amaZulu	SouthernAfrica_SBE	Karretjie	Zimbabwean	SouthernAfrica_UT	EasternAfrica_SBE	SouthernAfrica_UT	EasternAfrica_SBE	-0.005792	0.000245	-23.601
amaZulu	SouthernAfrica_SBE	Angolan	Ju|’hoansi	MiddleAfrica_SBC	SouthernAfrica_JU	MiddleAfrica_SBC	SouthernAfrica_JU	-0.005752	0.000332	-17.304
amaZulu	SouthernAfrica_SBE	Karretjie	Mozambican	SouthernAfrica_UT	EasternAfrica_SBE	SouthernAfrica_UT	EasternAfrica_SBE	-0.005723	0.000242	-23.604
amaZulu	SouthernAfrica_SBE	Ju|’hoansi	Zambian	SouthernAfrica_JU	EasternAfrica_SBE	SouthernAfrica_JU	EasternAfrica_SBE	-0.00552	0.000306	-18.024
amaZulu	SouthernAfrica_SBE	Baganda	Ju|’hoansi	EasternAfrica_SBE	SouthernAfrica_JU	EasternAfrica_SBE	SouthernAfrica_JU	-0.005054	0.000278	-18.148
amaZulu	SouthernAfrica_SBE	Ju|’hoansi	Kongo	SouthernAfrica_JU	MiddleAfrica_SBW	SouthernAfrica_JU	MiddleAfrica_SBW	-0.005001	0.000354	-14.118
amaZulu	SouthernAfrica_SBE	Ju|’hoansi	LWK	SouthernAfrica_JU	EasternAfrica_SBE	SouthernAfrica_JU	EasternAfrica_SBE	-0.004906	0.000274	-17.924
amaZulu	SouthernAfrica_SBE	Karretjie	Zambian	SouthernAfrica_UT	EasternAfrica_SBE	SouthernAfrica_UT	EasternAfrica_SBE	-0.004742	0.000248	-19.089
amaZulu	SouthernAfrica_SBE	Angolan	Karretjie	MiddleAfrica_SBC	SouthernAfrica_UT	MiddleAfrica_SBC	SouthernAfrica_UT	-0.004695	0.000268	-17.529
amaZulu	SouthernAfrica_SBE	G|ui & G||ana	Mozambican	SouthernAfrica_KK	EasternAfrica_SBE	SouthernAfrica_KK	EasternAfrica_SBE	-0.004492	0.000236	-19
amaZulu	SouthernAfrica_SBE	‡Khomani	Mozambican	SouthernAfrica_UT	EasternAfrica_SBE	SouthernAfrica_UT	EasternAfrica_SBE	-0.004474	0.000226	-19.777
amaZulu	SouthernAfrica_SBE	Mozambican	!Xun	EasternAfrica_SBE	MiddleAfrica_JU	EasternAfrica_SBE	MiddleAfrica_JU	-0.004446	0.000234	-18.961
amaZulu	SouthernAfrica_SBE	Karretjie	Kongo	SouthernAfrica_UT	MiddleAfrica_SBW	SouthernAfrica_UT	MiddleAfrica_SBW	-0.004338	0.000288	-15.075
amaZulu	SouthernAfrica_SBE	G|ui & G||ana	Zimbabwean	SouthernAfrica_KK	EasternAfrica_SBE	SouthernAfrica_KK	EasternAfrica_SBE	-0.004331	0.00023	-18.793
amaZulu	SouthernAfrica_SBE	‡Khomani	Zimbabwean	SouthernAfrica_UT	EasternAfrica_SBE	SouthernAfrica_UT	EasternAfrica_SBE	-0.004288	0.000223	-19.222
amaZulu	SouthernAfrica_SBE	Ju|’hoansi	Kwangali	SouthernAfrica_JU	SouthernAfrica_SBW	SouthernAfrica_JU	SouthernAfrica_SBW	-0.004229	0.000347	-12.198
amaZulu	SouthernAfrica_SBE	Barundi	Ju|’hoansi	EasternAfrica_SBE	SouthernAfrica_JU	EasternAfrica_SBE	SouthernAfrica_JU	-0.004072	0.000276	-14.754
amaZulu	SouthernAfrica_SBE	!Xun	Zimbabwean	MiddleAfrica_JU	EasternAfrica_SBE	MiddleAfrica_JU	EasternAfrica_SBE	-0.004003	0.000239	-16.73
amaZulu	SouthernAfrica_SBE	Karretjie	Kwangali	SouthernAfrica_UT	SouthernAfrica_SBW	SouthernAfrica_UT	SouthernAfrica_SBW	-0.003843	0.000282	-13.626
amaZulu	SouthernAfrica_SBE	Baganda	Karretjie	EasternAfrica_SBE	SouthernAfrica_UT	EasternAfrica_SBE	SouthernAfrica_UT	-0.00375	0.000222	-16.881
amaZulu	SouthernAfrica_SBE	Karretjie	LWK	SouthernAfrica_UT	EasternAfrica_SBE	SouthernAfrica_UT	EasternAfrica_SBE	-0.003664	0.000218	-16.815
amaZulu	SouthernAfrica_SBE	Mozambican	Nama	EasternAfrica_SBE	SouthernAfrica_KK	EasternAfrica_SBE	SouthernAfrica_KK	-0.00363	0.000218	-16.688
amaZulu	SouthernAfrica_SBE	Banyarwanda	Ju|’hoansi	EasternAfrica_SBE	SouthernAfrica_JU	EasternAfrica_SBE	SouthernAfrica_JU	-0.003529	0.00027	-13.069
amaZulu	SouthernAfrica_SBE	‡Khomani	Zambian	SouthernAfrica_UT	EasternAfrica_SBE	SouthernAfrica_UT	EasternAfrica_SBE	-0.003458	0.000238	-14.542
amaZulu	SouthernAfrica_SBE	G|ui & G||ana	Zambian	SouthernAfrica_KK	EasternAfrica_SBE	SouthernAfrica_KK	EasternAfrica_SBE	-0.003436	0.000252	-13.648
amaZulu	SouthernAfrica_SBE	Angolan	G|ui & G||ana	MiddleAfrica_SBC	SouthernAfrica_KK	MiddleAfrica_SBC	SouthernAfrica_KK	-0.003433	0.000273	-12.581
amaZulu	SouthernAfrica_SBE	Angolan	‡Khomani	MiddleAfrica_SBC	SouthernAfrica_UT	MiddleAfrica_SBC	SouthernAfrica_UT	-0.003235	0.000251	-12.908
amaZulu	SouthernAfrica_SBE	Nama	Zimbabwean	SouthernAfrica_KK	EasternAfrica_SBE	SouthernAfrica_KK	EasternAfrica_SBE	-0.003231	0.000216	-14.956
amaZulu	SouthernAfrica_SBE	Baganda	G|ui & G||ana	EasternAfrica_SBE	SouthernAfrica_KK	EasternAfrica_SBE	SouthernAfrica_KK	-0.003164	0.000221	-14.29
amaZulu	SouthernAfrica_SBE	G|ui & G||ana	Kongo	SouthernAfrica_KK	MiddleAfrica_SBW	SouthernAfrica_KK	MiddleAfrica_SBW	-0.00311	0.000282	-11.015
amaZulu	SouthernAfrica_SBE	G|ui & G||ana	LWK	SouthernAfrica_KK	EasternAfrica_SBE	SouthernAfrica_KK	EasternAfrica_SBE	-0.002949	0.000218	-13.532
amaZulu	SouthernAfrica_SBE	Ju|’hoansi	Kikuyu	SouthernAfrica_JU	EasternAfrica_SBE	SouthernAfrica_JU	EasternAfrica_SBE	-0.002803	0.000285	-9.844
amaZulu	SouthernAfrica_SBE	‡Khomani	Kongo	SouthernAfrica_UT	MiddleAfrica_SBW	SouthernAfrica_UT	MiddleAfrica_SBW	-0.002777	0.000267	-10.396
amaZulu	SouthernAfrica_SBE	Barundi	Karretjie	EasternAfrica_SBE	SouthernAfrica_UT	EasternAfrica_SBE	SouthernAfrica_UT	-0.002664	0.000223	-11.952
amaZulu	SouthernAfrica_SBE	!Xun	Zambian	MiddleAfrica_JU	EasternAfrica_SBE	MiddleAfrica_JU	EasternAfrica_SBE	-0.002664	0.000254	-10.495
amaZulu	SouthernAfrica_SBE	G|ui & G||ana	Kwangali	SouthernAfrica_KK	SouthernAfrica_SBW	SouthernAfrica_KK	SouthernAfrica_SBW	-0.002607	0.000283	-9.218
amaZulu	SouthernAfrica_SBE	Angolan	!Xun	MiddleAfrica_SBC	MiddleAfrica_JU	MiddleAfrica_SBC	MiddleAfrica_JU	-0.002583	0.000274	-9.445
amaZulu	SouthernAfrica_SBE	Barundi	G|ui & G||ana	EasternAfrica_SBE	SouthernAfrica_KK	EasternAfrica_SBE	SouthernAfrica_KK	-0.002459	0.000219	-11.203
amaZulu	SouthernAfrica_SBE	‡Khomani	Kwangali	SouthernAfrica_UT	SouthernAfrica_SBW	SouthernAfrica_UT	SouthernAfrica_SBW	-0.002443	0.000262	-9.334
amaZulu	SouthernAfrica_SBE	Baganda	!Xun	EasternAfrica_SBE	MiddleAfrica_JU	EasternAfrica_SBE	MiddleAfrica_JU	-0.002281	0.000217	-10.531
amaZulu	SouthernAfrica_SBE	LWK	!Xun	EasternAfrica_SBE	MiddleAfrica_JU	EasternAfrica_SBE	MiddleAfrica_JU	-0.002213	0.000215	-10.291
amaZulu	SouthernAfrica_SBE	Nama	Zambian	SouthernAfrica_KK	EasternAfrica_SBE	SouthernAfrica_KK	EasternAfrica_SBE	-0.002192	0.000229	-9.569
amaZulu	SouthernAfrica_SBE	Banyarwanda	G|ui & G||ana	EasternAfrica_SBE	SouthernAfrica_KK	EasternAfrica_SBE	SouthernAfrica_KK	-0.002164	0.000222	-9.753
amaZulu	SouthernAfrica_SBE	Kongo	!Xun	MiddleAfrica_SBW	MiddleAfrica_JU	MiddleAfrica_SBW	MiddleAfrica_JU	-0.002096	0.000293	-7.162
amaZulu	SouthernAfrica_SBE	Karretjie	Mbukushu	SouthernAfrica_UT	SouthernAfrica_SBC	SouthernAfrica_UT	SouthernAfrica_SBC	-0.002092	0.00029	-7.205
amaZulu	SouthernAfrica_SBE	Ju|’hoansi	Mbukushu	SouthernAfrica_JU	SouthernAfrica_SBC	SouthernAfrica_JU	SouthernAfrica_SBC	-0.001956	0.00036	-5.442
amaZulu	SouthernAfrica_SBE	Hai||om	Mozambican	SouthernAfrica_KK	EasternAfrica_SBE	SouthernAfrica_KK	EasternAfrica_SBE	-0.001854	0.000239	-7.766
amaZulu	SouthernAfrica_SBE	G|ui & G||ana	Kikuyu	SouthernAfrica_KK	EasternAfrica_SBE	SouthernAfrica_KK	EasternAfrica_SBE	-0.001766	0.000237	-7.448
amaZulu	SouthernAfrica_SBE	Angolan	Nama	MiddleAfrica_SBC	SouthernAfrica_KK	MiddleAfrica_SBC	SouthernAfrica_KK	-0.001753	0.000239	-7.343
amaZulu	SouthernAfrica_SBE	Banyarwanda	Karretjie	EasternAfrica_SBE	SouthernAfrica_UT	EasternAfrica_SBE	SouthernAfrica_UT	-0.001676	0.000225	-7.437
amaZulu	SouthernAfrica_SBE	Baganda	‡Khomani	EasternAfrica_SBE	SouthernAfrica_UT	EasternAfrica_SBE	SouthernAfrica_UT	-0.001624	0.00021	-7.735
amaZulu	SouthernAfrica_SBE	Kongo	Nama	MiddleAfrica_SBW	SouthernAfrica_KK	MiddleAfrica_SBW	SouthernAfrica_KK	-0.001507	0.000253	-5.961
amaZulu	SouthernAfrica_SBE	Barundi	!Xun	EasternAfrica_SBE	MiddleAfrica_JU	EasternAfrica_SBE	MiddleAfrica_JU	-0.001485	0.000219	-6.769
amaZulu	SouthernAfrica_SBE	‡Khomani	LWK	SouthernAfrica_UT	EasternAfrica_SBE	SouthernAfrica_UT	EasternAfrica_SBE	-0.001391	0.00021	-6.63
amaZulu	SouthernAfrica_SBE	Himba	Karretjie	SouthernAfrica_SBW	SouthernAfrica_UT	SouthernAfrica_SBW	SouthernAfrica_UT	-0.00129	0.0003	-4.298
amaZulu	SouthernAfrica_SBE	Kwangali	!Xun	SouthernAfrica_SBW	MiddleAfrica_JU	SouthernAfrica_SBW	MiddleAfrica_JU	-0.001243	0.00028	-4.434
amaZulu	SouthernAfrica_SBE	Hai||om	Zimbabwean	SouthernAfrica_KK	EasternAfrica_SBE	SouthernAfrica_KK	EasternAfrica_SBE	-0.001158	0.000231	-5.018
amaZulu	SouthernAfrica_SBE	Banyarwanda	!Xun	EasternAfrica_SBE	MiddleAfrica_JU	EasternAfrica_SBE	MiddleAfrica_JU	-0.001074	0.000219	-4.915
amaZulu	SouthernAfrica_SBE	Kwangali	Nama	SouthernAfrica_SBW	SouthernAfrica_KK	SouthernAfrica_SBW	SouthernAfrica_KK	-0.001036	0.000255	-4.061
amaZulu	SouthernAfrica_SBE	G|ui & G||ana	Mbukushu	SouthernAfrica_KK	SouthernAfrica_SBC	SouthernAfrica_KK	SouthernAfrica_SBC	-0.001003	0.000291	-3.444
amaZulu	SouthernAfrica_SBE	Baganda	Nama	EasternAfrica_SBE	SouthernAfrica_KK	EasternAfrica_SBE	SouthernAfrica_KK	-0.000628	0.000198	-3.162
Baphuthi	SouthernAfrica_SBE	Ju|’hoansi	Mozambican	SouthernAfrica_JU	EasternAfrica_SBE	SouthernAfrica_JU	EasternAfrica_SBE	-0.006734	0.000314	-21.434
Baphuthi	SouthernAfrica_SBE	Ju|’hoansi	Zimbabwean	SouthernAfrica_JU	EasternAfrica_SBE	SouthernAfrica_JU	EasternAfrica_SBE	-0.006445	0.000336	-19.176
Baphuthi	SouthernAfrica_SBE	Angolan	Ju|’hoansi	MiddleAfrica_SBC	SouthernAfrica_JU	MiddleAfrica_SBC	SouthernAfrica_JU	-0.005104	0.000362	-14.107
Baphuthi	SouthernAfrica_SBE	Ju|’hoansi	Zambian	SouthernAfrica_JU	EasternAfrica_SBE	SouthernAfrica_JU	EasternAfrica_SBE	-0.004837	0.000342	-14.133
Baphuthi	SouthernAfrica_SBE	Karretjie	Mozambican	SouthernAfrica_UT	EasternAfrica_SBE	SouthernAfrica_UT	EasternAfrica_SBE	-0.004744	0.000271	-17.493
Baphuthi	SouthernAfrica_SBE	Karretjie	Zimbabwean	SouthernAfrica_UT	EasternAfrica_SBE	SouthernAfrica_UT	EasternAfrica_SBE	-0.004646	0.00029	-16.033
Baphuthi	SouthernAfrica_SBE	Ju|’hoansi	Kongo	SouthernAfrica_JU	MiddleAfrica_SBW	SouthernAfrica_JU	MiddleAfrica_SBW	-0.004357	0.000356	-12.233
Baphuthi	SouthernAfrica_SBE	Baganda	Ju|’hoansi	EasternAfrica_SBE	SouthernAfrica_JU	EasternAfrica_SBE	SouthernAfrica_JU	-0.00435	0.000306	-14.235
Baphuthi	SouthernAfrica_SBE	Ju|’hoansi	LWK	SouthernAfrica_JU	EasternAfrica_SBE	SouthernAfrica_JU	EasternAfrica_SBE	-0.004178	0.000313	-13.338
Baphuthi	SouthernAfrica_SBE	Ju|’hoansi	Kwangali	SouthernAfrica_JU	SouthernAfrica_SBW	SouthernAfrica_JU	SouthernAfrica_SBW	-0.003776	0.000373	-10.136
Baphuthi	SouthernAfrica_SBE	Karretjie	Zambian	SouthernAfrica_UT	EasternAfrica_SBE	SouthernAfrica_UT	EasternAfrica_SBE	-0.003591	0.000296	-12.129
Baphuthi	SouthernAfrica_SBE	Angolan	Karretjie	MiddleAfrica_SBC	SouthernAfrica_UT	MiddleAfrica_SBC	SouthernAfrica_UT	-0.003579	0.000299	-11.973
Baphuthi	SouthernAfrica_SBE	Mozambican	!Xun	EasternAfrica_SBE	MiddleAfrica_JU	EasternAfrica_SBE	MiddleAfrica_JU	-0.003548	0.000262	-13.562
Baphuthi	SouthernAfrica_SBE	G|ui & G||ana	Mozambican	SouthernAfrica_KK	EasternAfrica_SBE	SouthernAfrica_KK	EasternAfrica_SBE	-0.003433	0.000269	-12.739
Baphuthi	SouthernAfrica_SBE	Barundi	Ju|’hoansi	EasternAfrica_SBE	SouthernAfrica_JU	EasternAfrica_SBE	SouthernAfrica_JU	-0.003237	0.000306	-10.562
Baphuthi	SouthernAfrica_SBE	Karretjie	Kongo	SouthernAfrica_UT	MiddleAfrica_SBW	SouthernAfrica_UT	MiddleAfrica_SBW	-0.003227	0.000296	-10.917
Baphuthi	SouthernAfrica_SBE	‡Khomani	Mozambican	SouthernAfrica_UT	EasternAfrica_SBE	SouthernAfrica_UT	EasternAfrica_SBE	-0.003161	0.00026	-12.163
Baphuthi	SouthernAfrica_SBE	G|ui & G||ana	Zimbabwean	SouthernAfrica_KK	EasternAfrica_SBE	SouthernAfrica_KK	EasternAfrica_SBE	-0.003104	0.000277	-11.223
Baphuthi	SouthernAfrica_SBE	!Xun	Zimbabwean	MiddleAfrica_JU	EasternAfrica_SBE	MiddleAfrica_JU	EasternAfrica_SBE	-0.002935	0.000276	-10.652
Baphuthi	SouthernAfrica_SBE	Karretjie	Kwangali	SouthernAfrica_UT	SouthernAfrica_SBW	SouthernAfrica_UT	SouthernAfrica_SBW	-0.002926	0.000317	-9.22
Baphuthi	SouthernAfrica_SBE	‡Khomani	Zimbabwean	SouthernAfrica_UT	EasternAfrica_SBE	SouthernAfrica_UT	EasternAfrica_SBE	-0.002805	0.000275	-10.207
Baphuthi	SouthernAfrica_SBE	Banyarwanda	Ju|’hoansi	EasternAfrica_SBE	SouthernAfrica_JU	EasternAfrica_SBE	SouthernAfrica_JU	-0.002791	0.00031	-9.001
Baphuthi	SouthernAfrica_SBE	Baganda	Karretjie	EasternAfrica_SBE	SouthernAfrica_UT	EasternAfrica_SBE	SouthernAfrica_UT	-0.002575	0.00026	-9.924
Baphuthi	SouthernAfrica_SBE	Karretjie	LWK	SouthernAfrica_UT	EasternAfrica_SBE	SouthernAfrica_UT	EasternAfrica_SBE	-0.002466	0.00027	-9.144
Baphuthi	SouthernAfrica_SBE	Angolan	G|ui & G||ana	MiddleAfrica_SBC	SouthernAfrica_KK	MiddleAfrica_SBC	SouthernAfrica_KK	-0.002236	0.000306	-7.305
Baphuthi	SouthernAfrica_SBE	G|ui & G||ana	Zambian	SouthernAfrica_KK	EasternAfrica_SBE	SouthernAfrica_KK	EasternAfrica_SBE	-0.002205	0.00029	-7.609
Baphuthi	SouthernAfrica_SBE	Mozambican	Nama	EasternAfrica_SBE	SouthernAfrica_KK	EasternAfrica_SBE	SouthernAfrica_KK	-0.002074	0.000248	-8.349
Baphuthi	SouthernAfrica_SBE	‡Khomani	Zambian	SouthernAfrica_UT	EasternAfrica_SBE	SouthernAfrica_UT	EasternAfrica_SBE	-0.001972	0.000285	-6.918
Baphuthi	SouthernAfrica_SBE	Ju|’hoansi	Kikuyu	SouthernAfrica_JU	EasternAfrica_SBE	SouthernAfrica_JU	EasternAfrica_SBE	-0.001956	0.000311	-6.295
Baphuthi	SouthernAfrica_SBE	G|ui & G||ana	Kongo	SouthernAfrica_KK	MiddleAfrica_SBW	SouthernAfrica_KK	MiddleAfrica_SBW	-0.001919	0.000298	-6.44
Baphuthi	SouthernAfrica_SBE	Baganda	G|ui & G||ana	EasternAfrica_SBE	SouthernAfrica_KK	EasternAfrica_SBE	SouthernAfrica_KK	-0.001913	0.000262	-7.31
Baphuthi	SouthernAfrica_SBE	Angolan	‡Khomani	MiddleAfrica_SBC	SouthernAfrica_UT	MiddleAfrica_SBC	SouthernAfrica_UT	-0.001782	0.000297	-6.007
Baphuthi	SouthernAfrica_SBE	G|ui & G||ana	LWK	SouthernAfrica_KK	EasternAfrica_SBE	SouthernAfrica_KK	EasternAfrica_SBE	-0.001673	0.000263	-6.361
Baphuthi	SouthernAfrica_SBE	G|ui & G||ana	Kwangali	SouthernAfrica_KK	SouthernAfrica_SBW	SouthernAfrica_KK	SouthernAfrica_SBW	-0.001609	0.000318	-5.062
Baphuthi	SouthernAfrica_SBE	!Xun	Zambian	MiddleAfrica_JU	EasternAfrica_SBE	MiddleAfrica_JU	EasternAfrica_SBE	-0.00159	0.000291	-5.474
Baphuthi	SouthernAfrica_SBE	Ju|’hoansi	Mbukushu	SouthernAfrica_JU	SouthernAfrica_SBC	SouthernAfrica_JU	SouthernAfrica_SBC	-0.001563	0.000397	-3.935
Baphuthi	SouthernAfrica_SBE	Angolan	!Xun	MiddleAfrica_SBC	MiddleAfrica_JU	MiddleAfrica_SBC	MiddleAfrica_JU	-0.001543	0.000306	-5.038
Baphuthi	SouthernAfrica_SBE	Nama	Zimbabwean	SouthernAfrica_KK	EasternAfrica_SBE	SouthernAfrica_KK	EasternAfrica_SBE	-0.001505	0.000268	-5.625
Baphuthi	SouthernAfrica_SBE	Barundi	Karretjie	EasternAfrica_SBE	SouthernAfrica_UT	EasternAfrica_SBE	SouthernAfrica_UT	-0.001358	0.000267	-5.077
Baphuthi	SouthernAfrica_SBE	‡Khomani	Kongo	SouthernAfrica_UT	MiddleAfrica_SBW	SouthernAfrica_UT	MiddleAfrica_SBW	-0.001329	0.000289	-4.599
Baphuthi	SouthernAfrica_SBE	Karretjie	Mbukushu	SouthernAfrica_UT	SouthernAfrica_SBC	SouthernAfrica_UT	SouthernAfrica_SBC	-0.001236	0.000325	-3.808
Baphuthi	SouthernAfrica_SBE	‡Khomani	Kwangali	SouthernAfrica_UT	SouthernAfrica_SBW	SouthernAfrica_UT	SouthernAfrica_SBW	-0.001189	0.000295	-4.025
Baphuthi	SouthernAfrica_SBE	Baganda	!Xun	EasternAfrica_SBE	MiddleAfrica_JU	EasternAfrica_SBE	MiddleAfrica_JU	-0.001186	0.000254	-4.67
Baphuthi	SouthernAfrica_SBE	LWK	!Xun	EasternAfrica_SBE	MiddleAfrica_JU	EasternAfrica_SBE	MiddleAfrica_JU	-0.001094	0.000263	-4.159
Baphuthi	SouthernAfrica_SBE	Barundi	G|ui & G||ana	EasternAfrica_SBE	SouthernAfrica_KK	EasternAfrica_SBE	SouthernAfrica_KK	-0.001078	0.000266	-4.049
Baphuthi	SouthernAfrica_SBE	Kongo	!Xun	MiddleAfrica_SBW	MiddleAfrica_JU	MiddleAfrica_SBW	MiddleAfrica_JU	-0.00106	0.000298	-3.564
Baphuthi	SouthernAfrica_SBE	Banyarwanda	G|ui & G||ana	EasternAfrica_SBE	SouthernAfrica_KK	EasternAfrica_SBE	SouthernAfrica_KK	-0.000883	0.000263	-3.356
Basotho	SouthernAfrica_SBE	Ju|’hoansi	Mozambican	SouthernAfrica_JU	EasternAfrica_SBE	SouthernAfrica_JU	EasternAfrica_SBE	-0.009089	0.000279	-32.556
Basotho	SouthernAfrica_SBE	Ju|’hoansi	Zimbabwean	SouthernAfrica_JU	EasternAfrica_SBE	SouthernAfrica_JU	EasternAfrica_SBE	-0.009005	0.000289	-31.197
Basotho	SouthernAfrica_SBE	Angolan	Ju|’hoansi	MiddleAfrica_SBC	SouthernAfrica_JU	MiddleAfrica_SBC	SouthernAfrica_JU	-0.00763	0.000316	-24.113
Basotho	SouthernAfrica_SBE	Ju|’hoansi	Zambian	SouthernAfrica_JU	EasternAfrica_SBE	SouthernAfrica_JU	EasternAfrica_SBE	-0.007535	0.000304	-24.771
Basotho	SouthernAfrica_SBE	Karretjie	Zimbabwean	SouthernAfrica_UT	EasternAfrica_SBE	SouthernAfrica_UT	EasternAfrica_SBE	-0.007282	0.000235	-30.934
Basotho	SouthernAfrica_SBE	Karretjie	Mozambican	SouthernAfrica_UT	EasternAfrica_SBE	SouthernAfrica_UT	EasternAfrica_SBE	-0.007177	0.00023	-31.191
Basotho	SouthernAfrica_SBE	Ju|’hoansi	Kongo	SouthernAfrica_JU	MiddleAfrica_SBW	SouthernAfrica_JU	MiddleAfrica_SBW	-0.007037	0.000332	-21.228
Basotho	SouthernAfrica_SBE	Baganda	Ju|’hoansi	EasternAfrica_SBE	SouthernAfrica_JU	EasternAfrica_SBE	SouthernAfrica_JU	-0.00689	0.000262	-26.298
Basotho	SouthernAfrica_SBE	Ju|’hoansi	LWK	SouthernAfrica_JU	EasternAfrica_SBE	SouthernAfrica_JU	EasternAfrica_SBE	-0.006876	0.000272	-25.276
Basotho	SouthernAfrica_SBE	Karretjie	Zambian	SouthernAfrica_UT	EasternAfrica_SBE	SouthernAfrica_UT	EasternAfrica_SBE	-0.006362	0.000243	-26.153
Basotho	SouthernAfrica_SBE	Mozambican	!Xun	EasternAfrica_SBE	MiddleAfrica_JU	EasternAfrica_SBE	MiddleAfrica_JU	-0.006306	0.000231	-27.295
Basotho	SouthernAfrica_SBE	Ju|’hoansi	Kwangali	SouthernAfrica_JU	SouthernAfrica_SBW	SouthernAfrica_JU	SouthernAfrica_SBW	-0.006201	0.000333	-18.598
Basotho	SouthernAfrica_SBE	Angolan	Karretjie	MiddleAfrica_SBC	SouthernAfrica_UT	MiddleAfrica_SBC	SouthernAfrica_UT	-0.006179	0.000256	-24.18
Basotho	SouthernAfrica_SBE	G|ui & G||ana	Mozambican	SouthernAfrica_KK	EasternAfrica_SBE	SouthernAfrica_KK	EasternAfrica_SBE	-0.006157	0.000229	-26.84
Basotho	SouthernAfrica_SBE	Barundi	Ju|’hoansi	EasternAfrica_SBE	SouthernAfrica_JU	EasternAfrica_SBE	SouthernAfrica_JU	-0.006044	0.000263	-22.999
Basotho	SouthernAfrica_SBE	G|ui & G||ana	Zimbabwean	SouthernAfrica_KK	EasternAfrica_SBE	SouthernAfrica_KK	EasternAfrica_SBE	-0.006033	0.000234	-25.787
Basotho	SouthernAfrica_SBE	Karretjie	Kongo	SouthernAfrica_UT	MiddleAfrica_SBW	SouthernAfrica_UT	MiddleAfrica_SBW	-0.00598	0.000274	-21.833
Basotho	SouthernAfrica_SBE	!Xun	Zimbabwean	MiddleAfrica_JU	EasternAfrica_SBE	MiddleAfrica_JU	EasternAfrica_SBE	-0.005899	0.000234	-25.212
Basotho	SouthernAfrica_SBE	‡Khomani	Mozambican	SouthernAfrica_UT	EasternAfrica_SBE	SouthernAfrica_UT	EasternAfrica_SBE	-0.005855	0.000222	-26.361
Basotho	SouthernAfrica_SBE	‡Khomani	Zimbabwean	SouthernAfrica_UT	EasternAfrica_SBE	SouthernAfrica_UT	EasternAfrica_SBE	-0.005705	0.000225	-25.34
Basotho	SouthernAfrica_SBE	Karretjie	Kwangali	SouthernAfrica_UT	SouthernAfrica_SBW	SouthernAfrica_UT	SouthernAfrica_SBW	-0.005421	0.000264	-20.514
Basotho	SouthernAfrica_SBE	Banyarwanda	Ju|’hoansi	EasternAfrica_SBE	SouthernAfrica_JU	EasternAfrica_SBE	SouthernAfrica_JU	-0.005363	0.000261	-20.571
Basotho	SouthernAfrica_SBE	G|ui & G||ana	Zambian	SouthernAfrica_KK	EasternAfrica_SBE	SouthernAfrica_KK	EasternAfrica_SBE	-0.005269	0.000248	-21.242
Basotho	SouthernAfrica_SBE	Karretjie	LWK	SouthernAfrica_UT	EasternAfrica_SBE	SouthernAfrica_UT	EasternAfrica_SBE	-0.005239	0.000211	-24.818
Basotho	SouthernAfrica_SBE	Baganda	Karretjie	EasternAfrica_SBE	SouthernAfrica_UT	EasternAfrica_SBE	SouthernAfrica_UT	-0.005192	0.000212	-24.456
Basotho	SouthernAfrica_SBE	Angolan	G|ui & G||ana	MiddleAfrica_SBC	SouthernAfrica_KK	MiddleAfrica_SBC	SouthernAfrica_KK	-0.005129	0.000265	-19.368
Basotho	SouthernAfrica_SBE	‡Khomani	Zambian	SouthernAfrica_UT	EasternAfrica_SBE	SouthernAfrica_UT	EasternAfrica_SBE	-0.005005	0.000237	-21.131
Basotho	SouthernAfrica_SBE	G|ui & G||ana	Kongo	SouthernAfrica_KK	MiddleAfrica_SBW	SouthernAfrica_KK	MiddleAfrica_SBW	-0.004964	0.000269	-18.454
Basotho	SouthernAfrica_SBE	Mozambican	Nama	EasternAfrica_SBE	SouthernAfrica_KK	EasternAfrica_SBE	SouthernAfrica_KK	-0.004849	0.000207	-23.47
Basotho	SouthernAfrica_SBE	Baganda	G|ui & G||ana	EasternAfrica_SBE	SouthernAfrica_KK	EasternAfrica_SBE	SouthernAfrica_KK	-0.004818	0.000211	-22.844
Basotho	SouthernAfrica_SBE	G|ui & G||ana	LWK	SouthernAfrica_KK	EasternAfrica_SBE	SouthernAfrica_KK	EasternAfrica_SBE	-0.004735	0.00021	-22.573
Basotho	SouthernAfrica_SBE	!Xun	Zambian	MiddleAfrica_JU	EasternAfrica_SBE	MiddleAfrica_JU	EasternAfrica_SBE	-0.004692	0.00025	-18.781
Basotho	SouthernAfrica_SBE	Angolan	‡Khomani	MiddleAfrica_SBC	SouthernAfrica_UT	MiddleAfrica_SBC	SouthernAfrica_UT	-0.004646	0.000248	-18.728
Basotho	SouthernAfrica_SBE	Ju|’hoansi	Kikuyu	SouthernAfrica_JU	EasternAfrica_SBE	SouthernAfrica_JU	EasternAfrica_SBE	-0.004564	0.000278	-16.429
Basotho	SouthernAfrica_SBE	Nama	Zimbabwean	SouthernAfrica_KK	EasternAfrica_SBE	SouthernAfrica_KK	EasternAfrica_SBE	-0.004486	0.000212	-21.119
Basotho	SouthernAfrica_SBE	Angolan	!Xun	MiddleAfrica_SBC	MiddleAfrica_JU	MiddleAfrica_SBC	MiddleAfrica_JU	-0.004474	0.000267	-16.748
Basotho	SouthernAfrica_SBE	G|ui & G||ana	Kwangali	SouthernAfrica_KK	SouthernAfrica_SBW	SouthernAfrica_KK	SouthernAfrica_SBW	-0.004396	0.000274	-16.026
Basotho	SouthernAfrica_SBE	‡Khomani	Kongo	SouthernAfrica_UT	MiddleAfrica_SBW	SouthernAfrica_UT	MiddleAfrica_SBW	-0.004345	0.000264	-16.429
Basotho	SouthernAfrica_SBE	Barundi	G|ui & G||ana	EasternAfrica_SBE	SouthernAfrica_KK	EasternAfrica_SBE	SouthernAfrica_KK	-0.004248	0.000209	-20.359
Basotho	SouthernAfrica_SBE	Barundi	Karretjie	EasternAfrica_SBE	SouthernAfrica_UT	EasternAfrica_SBE	SouthernAfrica_UT	-0.004242	0.00021	-20.175
Basotho	SouthernAfrica_SBE	LWK	!Xun	EasternAfrica_SBE	MiddleAfrica_JU	EasternAfrica_SBE	MiddleAfrica_JU	-0.004194	0.000214	-19.565
Basotho	SouthernAfrica_SBE	Kongo	!Xun	MiddleAfrica_SBW	MiddleAfrica_JU	MiddleAfrica_SBW	MiddleAfrica_JU	-0.004144	0.000272	-15.237
Basotho	SouthernAfrica_SBE	Baganda	!Xun	EasternAfrica_SBE	MiddleAfrica_JU	EasternAfrica_SBE	MiddleAfrica_JU	-0.004129	0.000204	-20.26
Basotho	SouthernAfrica_SBE	Ju|’hoansi	Mbukushu	SouthernAfrica_JU	SouthernAfrica_SBC	SouthernAfrica_JU	SouthernAfrica_SBC	-0.004067	0.000356	-11.422
Basotho	SouthernAfrica_SBE	‡Khomani	Kwangali	SouthernAfrica_UT	SouthernAfrica_SBW	SouthernAfrica_UT	SouthernAfrica_SBW	-0.003947	0.000254	-15.536
Basotho	SouthernAfrica_SBE	Banyarwanda	G|ui & G||ana	EasternAfrica_SBE	SouthernAfrica_KK	EasternAfrica_SBE	SouthernAfrica_KK	-0.003816	0.000217	-17.544
Basotho	SouthernAfrica_SBE	Karretjie	Mbukushu	SouthernAfrica_UT	SouthernAfrica_SBC	SouthernAfrica_UT	SouthernAfrica_SBC	-0.003807	0.000277	-13.723
Basotho	SouthernAfrica_SBE	Nama	Zambian	SouthernAfrica_KK	EasternAfrica_SBE	SouthernAfrica_KK	EasternAfrica_SBE	-0.003578	0.000231	-15.501
Basotho	SouthernAfrica_SBE	Barundi	!Xun	EasternAfrica_SBE	MiddleAfrica_JU	EasternAfrica_SBE	MiddleAfrica_JU	-0.003469	0.000204	-17.043
Basotho	SouthernAfrica_SBE	Hai||om	Mozambican	SouthernAfrica_KK	EasternAfrica_SBE	SouthernAfrica_KK	EasternAfrica_SBE	-0.003408	0.00023	-14.835
Basotho	SouthernAfrica_SBE	G|ui & G||ana	Kikuyu	SouthernAfrica_KK	EasternAfrica_SBE	SouthernAfrica_KK	EasternAfrica_SBE	-0.003343	0.000221	-15.121
Basotho	SouthernAfrica_SBE	Kwangali	!Xun	SouthernAfrica_SBW	MiddleAfrica_JU	SouthernAfrica_SBW	MiddleAfrica_JU	-0.003227	0.000265	-12.177
Basotho	SouthernAfrica_SBE	Banyarwanda	Karretjie	EasternAfrica_SBE	SouthernAfrica_UT	EasternAfrica_SBE	SouthernAfrica_UT	-0.003117	0.000212	-14.714
Basotho	SouthernAfrica_SBE	Himba	Ju|’hoansi	SouthernAfrica_SBW	SouthernAfrica_JU	SouthernAfrica_SBW	SouthernAfrica_JU	-0.003043	0.000385	-7.899
Basotho	SouthernAfrica_SBE	Angolan	Nama	MiddleAfrica_SBC	SouthernAfrica_KK	MiddleAfrica_SBC	SouthernAfrica_KK	-0.003003	0.000235	-12.796
Basotho	SouthernAfrica_SBE	Baganda	‡Khomani	EasternAfrica_SBE	SouthernAfrica_UT	EasternAfrica_SBE	SouthernAfrica_UT	-0.002993	0.000209	-14.347
Basotho	SouthernAfrica_SBE	G|ui & G||ana	Mbukushu	SouthernAfrica_KK	SouthernAfrica_SBC	SouthernAfrica_KK	SouthernAfrica_SBC	-0.00293	0.000291	-10.067
Basotho	SouthernAfrica_SBE	Banyarwanda	!Xun	EasternAfrica_SBE	MiddleAfrica_JU	EasternAfrica_SBE	MiddleAfrica_JU	-0.002921	0.000208	-14.041
Basotho	SouthernAfrica_SBE	Kongo	Nama	MiddleAfrica_SBW	SouthernAfrica_KK	MiddleAfrica_SBW	SouthernAfrica_KK	-0.002914	0.000251	-11.605
Basotho	SouthernAfrica_SBE	Himba	Karretjie	SouthernAfrica_SBW	SouthernAfrica_UT	SouthernAfrica_SBW	SouthernAfrica_UT	-0.002903	0.000296	-9.806
Basotho	SouthernAfrica_SBE	‡Khomani	LWK	SouthernAfrica_UT	EasternAfrica_SBE	SouthernAfrica_UT	EasternAfrica_SBE	-0.002894	0.00021	-13.778
Basotho	SouthernAfrica_SBE	Hai||om	Zimbabwean	SouthernAfrica_KK	EasternAfrica_SBE	SouthernAfrica_KK	EasternAfrica_SBE	-0.002749	0.000228	-12.044
Basotho	SouthernAfrica_SBE	Kikuyu	!Xun	EasternAfrica_SBE	MiddleAfrica_JU	EasternAfrica_SBE	MiddleAfrica_JU	-0.002416	0.000217	-11.152
Basotho	SouthernAfrica_SBE	Kwangali	Nama	SouthernAfrica_SBW	SouthernAfrica_KK	SouthernAfrica_SBW	SouthernAfrica_KK	-0.002379	0.000241	-9.887
Basotho	SouthernAfrica_SBE	‡Khomani	Mbukushu	SouthernAfrica_UT	SouthernAfrica_SBC	SouthernAfrica_UT	SouthernAfrica_SBC	-0.002355	0.000266	-8.855
Basotho	SouthernAfrica_SBE	G|ui & G||ana	Himba	SouthernAfrica_KK	SouthernAfrica_SBW	SouthernAfrica_KK	SouthernAfrica_SBW	-0.002278	0.000313	-7.286
Basotho	SouthernAfrica_SBE	Baganda	Nama	EasternAfrica_SBE	SouthernAfrica_KK	EasternAfrica_SBE	SouthernAfrica_KK	-0.001835	0.000193	-9.511
Basotho	SouthernAfrica_SBE	Karretjie	Kikuyu	SouthernAfrica_UT	EasternAfrica_SBE	SouthernAfrica_UT	EasternAfrica_SBE	-0.001801	0.000234	-7.692
Basotho	SouthernAfrica_SBE	LWK	Nama	EasternAfrica_SBE	SouthernAfrica_KK	EasternAfrica_SBE	SouthernAfrica_KK	-0.00162	0.000197	-8.216
Basotho	SouthernAfrica_SBE	Mbukushu	!Xun	SouthernAfrica_SBC	MiddleAfrica_JU	SouthernAfrica_SBC	MiddleAfrica_JU	-0.001604	0.00029	-5.535
Basotho	SouthernAfrica_SBE	Hai||om	Zambian	SouthernAfrica_KK	EasternAfrica_SBE	SouthernAfrica_KK	EasternAfrica_SBE	-0.001565	0.00024	-6.509
Basotho	SouthernAfrica_SBE	Barundi	‡Khomani	EasternAfrica_SBE	SouthernAfrica_UT	EasternAfrica_SBE	SouthernAfrica_UT	-0.001546	0.000208	-7.427
Basotho	SouthernAfrica_SBE	Himba	‡Khomani	SouthernAfrica_SBW	SouthernAfrica_UT	SouthernAfrica_SBW	SouthernAfrica_UT	-0.001194	0.000284	-4.201
Basotho	SouthernAfrica_SBE	Angolan	Hai||om	MiddleAfrica_SBC	SouthernAfrica_KK	MiddleAfrica_SBC	SouthernAfrica_KK	-0.001087	0.00026	-4.186
Basotho	SouthernAfrica_SBE	Mbukushu	Nama	SouthernAfrica_SBC	SouthernAfrica_KK	SouthernAfrica_SBC	SouthernAfrica_KK	-0.001044	0.000252	-4.14
Basotho	SouthernAfrica_SBE	Hai||om	Kongo	SouthernAfrica_KK	MiddleAfrica_SBW	SouthernAfrica_KK	MiddleAfrica_SBW	-0.001041	0.000267	-3.904
Basotho	SouthernAfrica_SBE	!Xun	amaZulu	MiddleAfrica_JU	SouthernAfrica_SBE	MiddleAfrica_JU	SouthernAfrica_SBE	-0.001005	0.000214	-4.699
Basotho	SouthernAfrica_SBE	Ju|’hoansi	amaZulu	SouthernAfrica_JU	SouthernAfrica_SBE	SouthernAfrica_JU	SouthernAfrica_SBE	-0.000995	0.000278	-3.572
Basotho	SouthernAfrica_SBE	Khwe	Mozambican	MiddleAfrica_KK	EasternAfrica_SBE	MiddleAfrica_KK	EasternAfrica_SBE	-0.000979	0.000197	-4.98
Basotho	SouthernAfrica_SBE	G|ui & G||ana	amaZulu	SouthernAfrica_KK	SouthernAfrica_SBE	SouthernAfrica_KK	SouthernAfrica_SBE	-0.000811	0.000219	-3.707
Basotho	SouthernAfrica_SBE	Hai||om	amaZulu	SouthernAfrica_KK	SouthernAfrica_SBE	SouthernAfrica_KK	SouthernAfrica_SBE	-0.000698	0.000189	-3.682
Basotho	SouthernAfrica_SBE	Baganda	Hai||om	EasternAfrica_SBE	SouthernAfrica_KK	EasternAfrica_SBE	SouthernAfrica_KK	-0.000688	0.000197	-3.491
Duma San	SouthernAfrica_SBE	Ju|’hoansi	Mozambican	SouthernAfrica_JU	EasternAfrica_SBE	SouthernAfrica_JU	EasternAfrica_SBE	-0.009206	0.000532	-17.307
Duma San	SouthernAfrica_SBE	Ju|’hoansi	Zimbabwean	SouthernAfrica_JU	EasternAfrica_SBE	SouthernAfrica_JU	EasternAfrica_SBE	-0.00885	0.000539	-16.404
Duma San	SouthernAfrica_SBE	Ju|’hoansi	Zambian	SouthernAfrica_JU	EasternAfrica_SBE	SouthernAfrica_JU	EasternAfrica_SBE	-0.007672	0.000547	-14.03
Duma San	SouthernAfrica_SBE	Angolan	Ju|’hoansi	MiddleAfrica_SBC	SouthernAfrica_JU	MiddleAfrica_SBC	SouthernAfrica_JU	-0.007611	0.00055	-13.828
Duma San	SouthernAfrica_SBE	Baganda	Ju|’hoansi	EasternAfrica_SBE	SouthernAfrica_JU	EasternAfrica_SBE	SouthernAfrica_JU	-0.007208	0.000527	-13.677
Duma San	SouthernAfrica_SBE	Karretjie	Mozambican	SouthernAfrica_UT	EasternAfrica_SBE	SouthernAfrica_UT	EasternAfrica_SBE	-0.007193	0.000471	-15.268
Duma San	SouthernAfrica_SBE	Ju|’hoansi	LWK	SouthernAfrica_JU	EasternAfrica_SBE	SouthernAfrica_JU	EasternAfrica_SBE	-0.007114	0.000523	-13.589
Duma San	SouthernAfrica_SBE	Karretjie	Zimbabwean	SouthernAfrica_UT	EasternAfrica_SBE	SouthernAfrica_UT	EasternAfrica_SBE	-0.007027	0.000487	-14.425
Duma San	SouthernAfrica_SBE	Ju|’hoansi	Kongo	SouthernAfrica_JU	MiddleAfrica_SBW	SouthernAfrica_JU	MiddleAfrica_SBW	-0.006965	0.000564	-12.353
Duma San	SouthernAfrica_SBE	Karretjie	Zambian	SouthernAfrica_UT	EasternAfrica_SBE	SouthernAfrica_UT	EasternAfrica_SBE	-0.0064	0.000492	-13.016
Duma San	SouthernAfrica_SBE	Barundi	Ju|’hoansi	EasternAfrica_SBE	SouthernAfrica_JU	EasternAfrica_SBE	SouthernAfrica_JU	-0.006332	0.000532	-11.91
Duma San	SouthernAfrica_SBE	Ju|’hoansi	Kwangali	SouthernAfrica_JU	SouthernAfrica_SBW	SouthernAfrica_JU	SouthernAfrica_SBW	-0.006235	0.000577	-10.814
Duma San	SouthernAfrica_SBE	Angolan	Karretjie	MiddleAfrica_SBC	SouthernAfrica_UT	MiddleAfrica_SBC	SouthernAfrica_UT	-0.006061	0.000497	-12.186
Duma San	SouthernAfrica_SBE	Mozambican	!Xun	EasternAfrica_SBE	MiddleAfrica_JU	EasternAfrica_SBE	MiddleAfrica_JU	-0.005905	0.000466	-12.674
Duma San	SouthernAfrica_SBE	G|ui & G||ana	Mozambican	SouthernAfrica_KK	EasternAfrica_SBE	SouthernAfrica_KK	EasternAfrica_SBE	-0.005886	0.000469	-12.558
Duma San	SouthernAfrica_SBE	Karretjie	Kongo	SouthernAfrica_UT	MiddleAfrica_SBW	SouthernAfrica_UT	MiddleAfrica_SBW	-0.005808	0.000501	-11.589
Duma San	SouthernAfrica_SBE	‡Khomani	Mozambican	SouthernAfrica_UT	EasternAfrica_SBE	SouthernAfrica_UT	EasternAfrica_SBE	-0.005734	0.000462	-12.405
Duma San	SouthernAfrica_SBE	Banyarwanda	Ju|’hoansi	EasternAfrica_SBE	SouthernAfrica_JU	EasternAfrica_SBE	SouthernAfrica_JU	-0.00573	0.000542	-10.564
Duma San	SouthernAfrica_SBE	G|ui & G||ana	Zimbabwean	SouthernAfrica_KK	EasternAfrica_SBE	SouthernAfrica_KK	EasternAfrica_SBE	-0.005491	0.000466	-11.79
Duma San	SouthernAfrica_SBE	Baganda	Karretjie	EasternAfrica_SBE	SouthernAfrica_UT	EasternAfrica_SBE	SouthernAfrica_UT	-0.005409	0.000469	-11.532
Duma San	SouthernAfrica_SBE	Karretjie	LWK	SouthernAfrica_UT	EasternAfrica_SBE	SouthernAfrica_UT	EasternAfrica_SBE	-0.005377	0.000461	-11.657
Duma San	SouthernAfrica_SBE	Karretjie	Kwangali	SouthernAfrica_UT	SouthernAfrica_SBW	SouthernAfrica_UT	SouthernAfrica_SBW	-0.005356	0.000504	-10.631
Duma San	SouthernAfrica_SBE	‡Khomani	Zimbabwean	SouthernAfrica_UT	EasternAfrica_SBE	SouthernAfrica_UT	EasternAfrica_SBE	-0.005312	0.000474	-11.211
Duma San	SouthernAfrica_SBE	!Xun	Zimbabwean	MiddleAfrica_JU	EasternAfrica_SBE	MiddleAfrica_JU	EasternAfrica_SBE	-0.005227	0.000469	-11.135
Duma San	SouthernAfrica_SBE	G|ui & G||ana	Zambian	SouthernAfrica_KK	EasternAfrica_SBE	SouthernAfrica_KK	EasternAfrica_SBE	-0.005019	0.000472	-10.63
Duma San	SouthernAfrica_SBE	Ju|’hoansi	Kikuyu	SouthernAfrica_JU	EasternAfrica_SBE	SouthernAfrica_JU	EasternAfrica_SBE	-0.004986	0.000539	-9.258
Duma San	SouthernAfrica_SBE	Mozambican	Nama	EasternAfrica_SBE	SouthernAfrica_KK	EasternAfrica_SBE	SouthernAfrica_KK	-0.004927	0.000449	-10.977
Duma San	SouthernAfrica_SBE	‡Khomani	Zambian	SouthernAfrica_UT	EasternAfrica_SBE	SouthernAfrica_UT	EasternAfrica_SBE	-0.004906	0.000478	-10.263
Duma San	SouthernAfrica_SBE	Baganda	G|ui & G||ana	EasternAfrica_SBE	SouthernAfrica_KK	EasternAfrica_SBE	SouthernAfrica_KK	-0.004749	0.000454	-10.467
Duma San	SouthernAfrica_SBE	Angolan	G|ui & G||ana	MiddleAfrica_SBC	SouthernAfrica_KK	MiddleAfrica_SBC	SouthernAfrica_KK	-0.004722	0.000481	-9.813
Duma San	SouthernAfrica_SBE	G|ui & G||ana	LWK	SouthernAfrica_KK	EasternAfrica_SBE	SouthernAfrica_KK	EasternAfrica_SBE	-0.004587	0.000456	-10.063
Duma San	SouthernAfrica_SBE	G|ui & G||ana	Kongo	SouthernAfrica_KK	MiddleAfrica_SBW	SouthernAfrica_KK	MiddleAfrica_SBW	-0.004505	0.000493	-9.145
Duma San	SouthernAfrica_SBE	Barundi	Karretjie	EasternAfrica_SBE	SouthernAfrica_UT	EasternAfrica_SBE	SouthernAfrica_UT	-0.004429	0.000474	-9.342
Duma San	SouthernAfrica_SBE	Angolan	‡Khomani	MiddleAfrica_SBC	SouthernAfrica_UT	MiddleAfrica_SBC	SouthernAfrica_UT	-0.004389	0.000482	-9.115
Duma San	SouthernAfrica_SBE	Ju|’hoansi	Mbukushu	SouthernAfrica_JU	SouthernAfrica_SBC	SouthernAfrica_JU	SouthernAfrica_SBC	-0.004361	0.000583	-7.476
Duma San	SouthernAfrica_SBE	!Xun	Zambian	MiddleAfrica_JU	EasternAfrica_SBE	MiddleAfrica_JU	EasternAfrica_SBE	-0.004311	0.000481	-8.968
Duma San	SouthernAfrica_SBE	Nama	Zimbabwean	SouthernAfrica_KK	EasternAfrica_SBE	SouthernAfrica_KK	EasternAfrica_SBE	-0.004292	0.000456	-9.421
Duma San	SouthernAfrica_SBE	Barundi	G|ui & G||ana	EasternAfrica_SBE	SouthernAfrica_KK	EasternAfrica_SBE	SouthernAfrica_KK	-0.004149	0.000462	-8.977
Duma San	SouthernAfrica_SBE	G|ui & G||ana	Kwangali	SouthernAfrica_KK	SouthernAfrica_SBW	SouthernAfrica_KK	SouthernAfrica_SBW	-0.004044	0.000492	-8.211
Duma San	SouthernAfrica_SBE	‡Khomani	Kongo	SouthernAfrica_UT	MiddleAfrica_SBW	SouthernAfrica_UT	MiddleAfrica_SBW	-0.004036	0.00049	-8.237
Duma San	SouthernAfrica_SBE	Karretjie	Mbukushu	SouthernAfrica_UT	SouthernAfrica_SBC	SouthernAfrica_UT	SouthernAfrica_SBC	-0.004002	0.000517	-7.74
Duma San	SouthernAfrica_SBE	Angolan	!Xun	MiddleAfrica_SBC	MiddleAfrica_JU	MiddleAfrica_SBC	MiddleAfrica_JU	-0.003937	0.00049	-8.032
Duma San	SouthernAfrica_SBE	Baganda	!Xun	EasternAfrica_SBE	MiddleAfrica_JU	EasternAfrica_SBE	MiddleAfrica_JU	-0.003929	0.000453	-8.678
Duma San	SouthernAfrica_SBE	LWK	!Xun	EasternAfrica_SBE	MiddleAfrica_JU	EasternAfrica_SBE	MiddleAfrica_JU	-0.003914	0.000456	-8.577
Duma San	SouthernAfrica_SBE	Banyarwanda	G|ui & G||ana	EasternAfrica_SBE	SouthernAfrica_KK	EasternAfrica_SBE	SouthernAfrica_KK	-0.003796	0.000476	-7.969
Duma San	SouthernAfrica_SBE	‡Khomani	Kwangali	SouthernAfrica_UT	SouthernAfrica_SBW	SouthernAfrica_UT	SouthernAfrica_SBW	-0.003745	0.00049	-7.638
Duma San	SouthernAfrica_SBE	Nama	Zambian	SouthernAfrica_KK	EasternAfrica_SBE	SouthernAfrica_KK	EasternAfrica_SBE	-0.003677	0.000468	-7.86
Duma San	SouthernAfrica_SBE	Kongo	!Xun	MiddleAfrica_SBW	MiddleAfrica_JU	MiddleAfrica_SBW	MiddleAfrica_JU	-0.003555	0.000498	-7.135
Duma San	SouthernAfrica_SBE	Banyarwanda	Karretjie	EasternAfrica_SBE	SouthernAfrica_UT	EasternAfrica_SBE	SouthernAfrica_UT	-0.003383	0.00048	-7.051
Duma San	SouthernAfrica_SBE	G|ui & G||ana	Kikuyu	SouthernAfrica_KK	EasternAfrica_SBE	SouthernAfrica_KK	EasternAfrica_SBE	-0.003379	0.000472	-7.154
Duma San	SouthernAfrica_SBE	Barundi	!Xun	EasternAfrica_SBE	MiddleAfrica_JU	EasternAfrica_SBE	MiddleAfrica_JU	-0.00324	0.000464	-6.986
Duma San	SouthernAfrica_SBE	Baganda	‡Khomani	EasternAfrica_SBE	SouthernAfrica_UT	EasternAfrica_SBE	SouthernAfrica_UT	-0.003072	0.000461	-6.658
Duma San	SouthernAfrica_SBE	Himba	Ju|’hoansi	SouthernAfrica_SBW	SouthernAfrica_JU	SouthernAfrica_SBW	SouthernAfrica_JU	-0.003051	0.000616	-4.953
Duma San	SouthernAfrica_SBE	Angolan	Nama	MiddleAfrica_SBC	SouthernAfrica_KK	MiddleAfrica_SBC	SouthernAfrica_KK	-0.002944	0.000472	-6.24
Duma San	SouthernAfrica_SBE	‡Khomani	LWK	SouthernAfrica_UT	EasternAfrica_SBE	SouthernAfrica_UT	EasternAfrica_SBE	-0.002893	0.000459	-6.299
Duma San	SouthernAfrica_SBE	Hai||om	Mozambican	SouthernAfrica_KK	EasternAfrica_SBE	SouthernAfrica_KK	EasternAfrica_SBE	-0.002847	0.000446	-6.388
Duma San	SouthernAfrica_SBE	G|ui & G||ana	Mbukushu	SouthernAfrica_KK	SouthernAfrica_SBC	SouthernAfrica_KK	SouthernAfrica_SBC	-0.002838	0.000503	-5.647
Duma San	SouthernAfrica_SBE	Himba	Karretjie	SouthernAfrica_SBW	SouthernAfrica_UT	SouthernAfrica_SBW	SouthernAfrica_UT	-0.002812	0.000547	-5.141
Duma San	SouthernAfrica_SBE	Kongo	Nama	MiddleAfrica_SBW	SouthernAfrica_KK	MiddleAfrica_SBW	SouthernAfrica_KK	-0.002803	0.000477	-5.871
Duma San	SouthernAfrica_SBE	Banyarwanda	!Xun	EasternAfrica_SBE	MiddleAfrica_JU	EasternAfrica_SBE	MiddleAfrica_JU	-0.00277	0.000473	-5.852
Duma San	SouthernAfrica_SBE	Kwangali	!Xun	SouthernAfrica_SBW	MiddleAfrica_JU	SouthernAfrica_SBW	MiddleAfrica_JU	-0.002744	0.000504	-5.449
Duma San	SouthernAfrica_SBE	‡Khomani	Mbukushu	SouthernAfrica_UT	SouthernAfrica_SBC	SouthernAfrica_UT	SouthernAfrica_SBC	-0.002412	0.000502	-4.806
Duma San	SouthernAfrica_SBE	Kwangali	Nama	SouthernAfrica_SBW	SouthernAfrica_KK	SouthernAfrica_SBW	SouthernAfrica_KK	-0.002374	0.000476	-4.984
Duma San	SouthernAfrica_SBE	Kikuyu	!Xun	EasternAfrica_SBE	MiddleAfrica_JU	EasternAfrica_SBE	MiddleAfrica_JU	-0.002321	0.00047	-4.941
Duma San	SouthernAfrica_SBE	Karretjie	Kikuyu	SouthernAfrica_UT	EasternAfrica_SBE	SouthernAfrica_UT	EasternAfrica_SBE	-0.002122	0.000486	-4.366
Duma San	SouthernAfrica_SBE	Baganda	Nama	EasternAfrica_SBE	SouthernAfrica_KK	EasternAfrica_SBE	SouthernAfrica_KK	-0.002113	0.000442	-4.777
Duma San	SouthernAfrica_SBE	Ju|’hoansi	amaZulu	SouthernAfrica_JU	SouthernAfrica_SBE	SouthernAfrica_JU	SouthernAfrica_SBE	-0.002013	0.000545	-3.692
Duma San	SouthernAfrica_SBE	Hai||om	Zimbabwean	SouthernAfrica_KK	EasternAfrica_SBE	SouthernAfrica_KK	EasternAfrica_SBE	-0.001916	0.000456	-4.202
Duma San	SouthernAfrica_SBE	G|ui & G||ana	Himba	SouthernAfrica_KK	SouthernAfrica_SBW	SouthernAfrica_KK	SouthernAfrica_SBW	-0.0019	0.000551	-3.449
Duma San	SouthernAfrica_SBE	LWK	Nama	EasternAfrica_SBE	SouthernAfrica_KK	EasternAfrica_SBE	SouthernAfrica_KK	-0.001818	0.000443	-4.107
Duma San	SouthernAfrica_SBE	Barundi	‡Khomani	EasternAfrica_SBE	SouthernAfrica_UT	EasternAfrica_SBE	SouthernAfrica_UT	-0.001594	0.000468	-3.41
Duma San	SouthernAfrica_SBE	Karretjie	amaZulu	SouthernAfrica_UT	SouthernAfrica_SBE	SouthernAfrica_UT	SouthernAfrica_SBE	-0.001519	0.000503	-3.021
Duma San	SouthernAfrica_SBE	!Xun	amaZulu	MiddleAfrica_JU	SouthernAfrica_SBE	MiddleAfrica_JU	SouthernAfrica_SBE	-0.001509	0.000478	-3.158
Duma San	SouthernAfrica_SBE	G|ui & G||ana	amaZulu	SouthernAfrica_KK	SouthernAfrica_SBE	SouthernAfrica_KK	SouthernAfrica_SBE	-0.001445	0.000474	-3.05
Karretjie	SouthernAfrica_UT	Ju|’hoansi	Kikuyu	SouthernAfrica_JU	EasternAfrica_SBE	SouthernAfrica_JU	EasternAfrica_SBE	-0.008709	0.000369	-23.604
Karretjie	SouthernAfrica_UT	Banyarwanda	Ju|’hoansi	EasternAfrica_SBE	SouthernAfrica_JU	EasternAfrica_SBE	SouthernAfrica_JU	-0.008156	0.000374	-21.834
Karretjie	SouthernAfrica_UT	Ju|’hoansi	Mozambican	SouthernAfrica_JU	EasternAfrica_SBE	SouthernAfrica_JU	EasternAfrica_SBE	-0.007798	0.000377	-20.659
Karretjie	SouthernAfrica_UT	Barundi	Ju|’hoansi	EasternAfrica_SBE	SouthernAfrica_JU	EasternAfrica_SBE	SouthernAfrica_JU	-0.007681	0.000363	-21.182
Karretjie	SouthernAfrica_UT	Ju|’hoansi	Zimbabwean	SouthernAfrica_JU	EasternAfrica_SBE	SouthernAfrica_JU	EasternAfrica_SBE	-0.007596	0.000381	-19.961
Karretjie	SouthernAfrica_UT	Baganda	Ju|’hoansi	EasternAfrica_SBE	SouthernAfrica_JU	EasternAfrica_SBE	SouthernAfrica_JU	-0.00757	0.000363	-20.836
Karretjie	SouthernAfrica_UT	Ju|’hoansi	LWK	SouthernAfrica_JU	EasternAfrica_SBE	SouthernAfrica_JU	EasternAfrica_SBE	-0.007503	0.000375	-20.013
Karretjie	SouthernAfrica_UT	Angolan	Ju|’hoansi	MiddleAfrica_SBC	SouthernAfrica_JU	MiddleAfrica_SBC	SouthernAfrica_JU	-0.007304	0.000387	-18.867
Karretjie	SouthernAfrica_UT	Ju|’hoansi	Zambian	SouthernAfrica_JU	EasternAfrica_SBE	SouthernAfrica_JU	EasternAfrica_SBE	-0.007007	0.000387	-18.107
Karretjie	SouthernAfrica_UT	Ju|’hoansi	Kongo	SouthernAfrica_JU	MiddleAfrica_SBW	SouthernAfrica_JU	MiddleAfrica_SBW	-0.006883	0.000391	-17.614
Karretjie	SouthernAfrica_UT	Ju|’hoansi	Kwangali	SouthernAfrica_JU	SouthernAfrica_SBW	SouthernAfrica_JU	SouthernAfrica_SBW	-0.006587	0.000402	-16.392
Karretjie	SouthernAfrica_UT	Ju|’hoansi	amaZulu	SouthernAfrica_JU	SouthernAfrica_SBE	SouthernAfrica_JU	SouthernAfrica_SBE	-0.006175	0.000322	-19.202
Karretjie	SouthernAfrica_UT	Ju|’hoansi	Mbukushu	SouthernAfrica_JU	SouthernAfrica_SBC	SouthernAfrica_JU	SouthernAfrica_SBC	-0.00603	0.000372	-16.215
Karretjie	SouthernAfrica_UT	Himba	Ju|’hoansi	SouthernAfrica_SBW	SouthernAfrica_JU	SouthernAfrica_SBW	SouthernAfrica_JU	-0.005902	0.000378	-15.626
Karretjie	SouthernAfrica_UT	Ju|’hoansi	Basotho	SouthernAfrica_JU	SouthernAfrica_SBE	SouthernAfrica_JU	SouthernAfrica_SBE	-0.005752	0.000317	-18.123
Karretjie	SouthernAfrica_UT	Baphuthi	Ju|’hoansi	SouthernAfrica_SBE	SouthernAfrica_JU	SouthernAfrica_SBE	SouthernAfrica_JU	-0.005682	0.000305	-18.601
Karretjie	SouthernAfrica_UT	Duma San	Ju|’hoansi	SouthernAfrica_SBE	SouthernAfrica_JU	SouthernAfrica_SBE	SouthernAfrica_JU	-0.005646	0.000362	-15.596
Karretjie	SouthernAfrica_UT	Ju|’hoansi	amaNdebele	SouthernAfrica_JU	SouthernAfrica_SBE	SouthernAfrica_JU	SouthernAfrica_SBE	-0.00537	0.000325	-16.514
Nama	SouthernAfrica_KK	Ju|’hoansi	Kikuyu	SouthernAfrica_JU	EasternAfrica_SBE	SouthernAfrica_JU	EasternAfrica_SBE	-0.015297	0.000259	-59.029
Nama	SouthernAfrica_KK	Banyarwanda	Ju|’hoansi	EasternAfrica_SBE	SouthernAfrica_JU	EasternAfrica_SBE	SouthernAfrica_JU	-0.014197	0.000262	-54.151
Nama	SouthernAfrica_KK	Barundi	Ju|’hoansi	EasternAfrica_SBE	SouthernAfrica_JU	EasternAfrica_SBE	SouthernAfrica_JU	-0.013281	0.000264	-50.241
Nama	SouthernAfrica_KK	Ju|’hoansi	LWK	SouthernAfrica_JU	EasternAfrica_SBE	SouthernAfrica_JU	EasternAfrica_SBE	-0.012845	0.000276	-46.463
Nama	SouthernAfrica_KK	Baganda	Ju|’hoansi	EasternAfrica_SBE	SouthernAfrica_JU	EasternAfrica_SBE	SouthernAfrica_JU	-0.01264	0.000277	-45.59
Nama	SouthernAfrica_KK	Angolan	Ju|’hoansi	MiddleAfrica_SBC	SouthernAfrica_JU	MiddleAfrica_SBC	SouthernAfrica_JU	-0.012203	0.000309	-39.451
Nama	SouthernAfrica_KK	Ju|’hoansi	Zimbabwean	SouthernAfrica_JU	EasternAfrica_SBE	SouthernAfrica_JU	EasternAfrica_SBE	-0.012091	0.000299	-40.464
Nama	SouthernAfrica_KK	Himba	Ju|’hoansi	SouthernAfrica_SBW	SouthernAfrica_JU	SouthernAfrica_SBW	SouthernAfrica_JU	-0.011905	0.000306	-38.881
Nama	SouthernAfrica_KK	Ju|’hoansi	Mozambican	SouthernAfrica_JU	EasternAfrica_SBE	SouthernAfrica_JU	EasternAfrica_SBE	-0.011807	0.000285	-41.355
Nama	SouthernAfrica_KK	Ju|’hoansi	Kongo	SouthernAfrica_JU	MiddleAfrica_SBW	SouthernAfrica_JU	MiddleAfrica_SBW	-0.011688	0.000312	-37.422
Nama	SouthernAfrica_KK	Ju|’hoansi	Zambian	SouthernAfrica_JU	EasternAfrica_SBE	SouthernAfrica_JU	EasternAfrica_SBE	-0.011517	0.000289	-39.877
Nama	SouthernAfrica_KK	Ju|’hoansi	Kwangali	SouthernAfrica_JU	SouthernAfrica_SBW	SouthernAfrica_JU	SouthernAfrica_SBW	-0.01138	0.000324	-35.097
Nama	SouthernAfrica_KK	Ju|’hoansi	Mbukushu	SouthernAfrica_JU	SouthernAfrica_SBC	SouthernAfrica_JU	SouthernAfrica_SBC	-0.010563	0.0003	-35.25
Nama	SouthernAfrica_KK	Ju|’hoansi	amaZulu	SouthernAfrica_JU	SouthernAfrica_SBE	SouthernAfrica_JU	SouthernAfrica_SBE	-0.00812	0.000263	-30.865
Nama	SouthernAfrica_KK	Ju|’hoansi	Basotho	SouthernAfrica_JU	SouthernAfrica_SBE	SouthernAfrica_JU	SouthernAfrica_SBE	-0.007476	0.000253	-29.55
Nama	SouthernAfrica_KK	Duma San	Ju|’hoansi	SouthernAfrica_SBE	SouthernAfrica_JU	SouthernAfrica_SBE	SouthernAfrica_JU	-0.00744	0.000336	-22.128
Nama	SouthernAfrica_KK	Baphuthi	Ju|’hoansi	SouthernAfrica_SBE	SouthernAfrica_JU	SouthernAfrica_SBE	SouthernAfrica_JU	-0.007076	0.000256	-27.688
Nama	SouthernAfrica_KK	Ju|’hoansi	amaNdebele	SouthernAfrica_JU	SouthernAfrica_SBE	SouthernAfrica_JU	SouthernAfrica_SBE	-0.006412	0.00031	-20.68
Nama	SouthernAfrica_KK	Karretjie	Kikuyu	SouthernAfrica_UT	EasternAfrica_SBE	SouthernAfrica_UT	EasternAfrica_SBE	-0.005938	0.000251	-23.629
Nama	SouthernAfrica_KK	Banyarwanda	Karretjie	EasternAfrica_SBE	SouthernAfrica_UT	EasternAfrica_SBE	SouthernAfrica_UT	-0.005366	0.000256	-20.933
Nama	SouthernAfrica_KK	Himba	Karretjie	SouthernAfrica_SBW	SouthernAfrica_UT	SouthernAfrica_SBW	SouthernAfrica_UT	-0.005226	0.000271	-19.295
Nama	SouthernAfrica_KK	Barundi	Karretjie	EasternAfrica_SBE	SouthernAfrica_UT	EasternAfrica_SBE	SouthernAfrica_UT	-0.004903	0.00025	-19.62
Nama	SouthernAfrica_KK	Karretjie	LWK	SouthernAfrica_UT	EasternAfrica_SBE	SouthernAfrica_UT	EasternAfrica_SBE	-0.004637	0.000256	-18.115
Nama	SouthernAfrica_KK	Baganda	Karretjie	EasternAfrica_SBE	SouthernAfrica_UT	EasternAfrica_SBE	SouthernAfrica_UT	-0.004368	0.000255	-17.148
Nama	SouthernAfrica_KK	Himba	‡Khomani	SouthernAfrica_SBW	SouthernAfrica_UT	SouthernAfrica_SBW	SouthernAfrica_UT	-0.004282	0.000246	-17.402
Nama	SouthernAfrica_KK	Angolan	Karretjie	MiddleAfrica_SBC	SouthernAfrica_UT	MiddleAfrica_SBC	SouthernAfrica_UT	-0.004185	0.000277	-15.096
Nama	SouthernAfrica_KK	Karretjie	Kongo	SouthernAfrica_UT	MiddleAfrica_SBW	SouthernAfrica_UT	MiddleAfrica_SBW	-0.004072	0.000287	-14.193
Nama	SouthernAfrica_KK	Karretjie	Kwangali	SouthernAfrica_UT	SouthernAfrica_SBW	SouthernAfrica_UT	SouthernAfrica_SBW	-0.004047	0.000288	-14.029
Nama	SouthernAfrica_KK	Kikuyu	!Xun	EasternAfrica_SBE	MiddleAfrica_JU	EasternAfrica_SBE	MiddleAfrica_JU	-0.003814	0.000267	-14.275
Nama	SouthernAfrica_KK	Karretjie	Zimbabwean	SouthernAfrica_UT	EasternAfrica_SBE	SouthernAfrica_UT	EasternAfrica_SBE	-0.003795	0.000267	-14.237
Nama	SouthernAfrica_KK	Karretjie	Zambian	SouthernAfrica_UT	EasternAfrica_SBE	SouthernAfrica_UT	EasternAfrica_SBE	-0.003784	0.000274	-13.822
Nama	SouthernAfrica_KK	Karretjie	Mbukushu	SouthernAfrica_UT	SouthernAfrica_SBC	SouthernAfrica_UT	SouthernAfrica_SBC	-0.003762	0.000267	-14.101
Nama	SouthernAfrica_KK	Angolan	‡Khomani	MiddleAfrica_SBC	SouthernAfrica_UT	MiddleAfrica_SBC	SouthernAfrica_UT	-0.00342	0.000252	-13.582
Nama	SouthernAfrica_KK	‡Khomani	Kwangali	SouthernAfrica_UT	SouthernAfrica_SBW	SouthernAfrica_UT	SouthernAfrica_SBW	-0.003343	0.000248	-13.492
Nama	SouthernAfrica_KK	Karretjie	Mozambican	SouthernAfrica_UT	EasternAfrica_SBE	SouthernAfrica_UT	EasternAfrica_SBE	-0.003317	0.000269	-12.325
Nama	SouthernAfrica_KK	‡Khomani	Kongo	SouthernAfrica_UT	MiddleAfrica_SBW	SouthernAfrica_UT	MiddleAfrica_SBW	-0.003204	0.000254	-12.609
Nama	SouthernAfrica_KK	‡Khomani	Zambian	SouthernAfrica_UT	EasternAfrica_SBE	SouthernAfrica_UT	EasternAfrica_SBE	-0.003199	0.000241	-13.255
Nama	SouthernAfrica_KK	‡Khomani	Mbukushu	SouthernAfrica_UT	SouthernAfrica_SBC	SouthernAfrica_UT	SouthernAfrica_SBC	-0.00308	0.000238	-12.97
Nama	SouthernAfrica_KK	‡Khomani	LWK	SouthernAfrica_UT	EasternAfrica_SBE	SouthernAfrica_UT	EasternAfrica_SBE	-0.003043	0.000238	-12.794
Nama	SouthernAfrica_KK	‡Khomani	Zimbabwean	SouthernAfrica_UT	EasternAfrica_SBE	SouthernAfrica_UT	EasternAfrica_SBE	-0.002986	0.000239	-12.505
Nama	SouthernAfrica_KK	Barundi	‡Khomani	EasternAfrica_SBE	SouthernAfrica_UT	EasternAfrica_SBE	SouthernAfrica_UT	-0.002951	0.000234	-12.618
Nama	SouthernAfrica_KK	Baganda	‡Khomani	EasternAfrica_SBE	SouthernAfrica_UT	EasternAfrica_SBE	SouthernAfrica_UT	-0.002924	0.000229	-12.753
Nama	SouthernAfrica_KK	‡Khomani	Mozambican	SouthernAfrica_UT	EasternAfrica_SBE	SouthernAfrica_UT	EasternAfrica_SBE	-0.002769	0.000236	-11.751
Nama	SouthernAfrica_KK	Banyarwanda	‡Khomani	EasternAfrica_SBE	SouthernAfrica_UT	EasternAfrica_SBE	SouthernAfrica_UT	-0.002675	0.000232	-11.533
Nama	SouthernAfrica_KK	‡Khomani	Kikuyu	SouthernAfrica_UT	EasternAfrica_SBE	SouthernAfrica_UT	EasternAfrica_SBE	-0.002429	0.000244	-9.971
Nama	SouthernAfrica_KK	Banyarwanda	!Xun	EasternAfrica_SBE	MiddleAfrica_JU	EasternAfrica_SBE	MiddleAfrica_JU	-0.002413	0.000269	-8.961
Nama	SouthernAfrica_KK	Duma San	‡Khomani	SouthernAfrica_SBE	SouthernAfrica_UT	SouthernAfrica_SBE	SouthernAfrica_UT	-0.001945	0.000232	-8.385
Nama	SouthernAfrica_KK	‡Khomani	amaZulu	SouthernAfrica_UT	SouthernAfrica_SBE	SouthernAfrica_UT	SouthernAfrica_SBE	-0.001907	0.000204	-9.354
Nama	SouthernAfrica_KK	‡Khomani	Basotho	SouthernAfrica_UT	SouthernAfrica_SBE	SouthernAfrica_UT	SouthernAfrica_SBE	-0.001742	0.000193	-9.015
Nama	SouthernAfrica_KK	Baphuthi	‡Khomani	SouthernAfrica_SBE	SouthernAfrica_UT	SouthernAfrica_SBE	SouthernAfrica_UT	-0.001666	0.000198	-8.426
Nama	SouthernAfrica_KK	‡Khomani	amaNdebele	SouthernAfrica_UT	SouthernAfrica_SBE	SouthernAfrica_UT	SouthernAfrica_SBE	-0.001562	0.000217	-7.186
Nama	SouthernAfrica_KK	G|ui & G||ana	Kikuyu	SouthernAfrica_KK	EasternAfrica_SBE	SouthernAfrica_KK	EasternAfrica_SBE	-0.001539	0.000313	-4.915
Nama	SouthernAfrica_KK	Barundi	!Xun	EasternAfrica_SBE	MiddleAfrica_JU	EasternAfrica_SBE	MiddleAfrica_JU	-0.001362	0.000263	-5.182
Nama	SouthernAfrica_KK	Karretjie	amaZulu	SouthernAfrica_UT	SouthernAfrica_SBE	SouthernAfrica_UT	SouthernAfrica_SBE	-0.001181	0.000235	-5.021
Nama	SouthernAfrica_KK	Duma San	Karretjie	SouthernAfrica_SBE	SouthernAfrica_UT	SouthernAfrica_SBE	SouthernAfrica_UT	-0.001005	0.000287	-3.505
Nama	SouthernAfrica_KK	Karretjie	Basotho	SouthernAfrica_UT	SouthernAfrica_SBE	SouthernAfrica_UT	SouthernAfrica_SBE	-0.00094	0.000228	-4.128
KhoeSan – East African Sources
‡Khomani	SouthernAfrica_UT	Amhara	Ju|’hoansi	EasternAfrica_SE	SouthernAfrica_JU	EasternAfrica_SE	SouthernAfrica_JU	-0.02204	0.00035	-62.993
‡Khomani	SouthernAfrica_UT	Ju|’hoansi	Oromo	SouthernAfrica_JU	EasternAfrica_CU	SouthernAfrica_JU	EasternAfrica_CU	-0.020931	0.000337	-62.104
‡Khomani	SouthernAfrica_UT	Ju|’hoansi	Somali	SouthernAfrica_JU	EasternAfrica_CU	SouthernAfrica_JU	EasternAfrica_CU	-0.019832	0.000346	-57.329
‡Khomani	SouthernAfrica_UT	Ju|’hoansi	MKK	SouthernAfrica_JU	EasternAfrica_NE	SouthernAfrica_JU	EasternAfrica_NE	-0.01454	0.000307	-47.326
‡Khomani	SouthernAfrica_UT	Ju|’hoansi	Kalenjin	SouthernAfrica_JU	EasternAfrica_NS	SouthernAfrica_JU	EasternAfrica_NS	-0.012443	0.000308	-40.454
‡Khomani	SouthernAfrica_UT	Amhara	!Xun	EasternAfrica_SE	MiddleAfrica_JU	EasternAfrica_SE	MiddleAfrica_JU	-0.009453	0.000353	-26.77
‡Khomani	SouthernAfrica_UT	Amhara	G|ui & G||ana	EasternAfrica_SE	SouthernAfrica_KK	EasternAfrica_SE	SouthernAfrica_KK	-0.008719	0.000391	-22.323
‡Khomani	SouthernAfrica_UT	Amhara	Karretjie	EasternAfrica_SE	SouthernAfrica_UT	EasternAfrica_SE	SouthernAfrica_UT	-0.008504	0.000387	-21.99
‡Khomani	SouthernAfrica_UT	Oromo	!Xun	EasternAfrica_CU	MiddleAfrica_JU	EasternAfrica_CU	MiddleAfrica_JU	-0.008447	0.000343	-24.611
‡Khomani	SouthernAfrica_UT	Karretjie	Oromo	SouthernAfrica_UT	EasternAfrica_CU	SouthernAfrica_UT	EasternAfrica_CU	-0.008099	0.000366	-22.114
‡Khomani	SouthernAfrica_UT	G|ui & G||ana	Oromo	SouthernAfrica_KK	EasternAfrica_CU	SouthernAfrica_KK	EasternAfrica_CU	-0.007739	0.00037	-20.909
‡Khomani	SouthernAfrica_UT	Karretjie	Somali	SouthernAfrica_UT	EasternAfrica_CU	SouthernAfrica_UT	EasternAfrica_CU	-0.007243	0.000366	-19.787
‡Khomani	SouthernAfrica_UT	Somali	!Xun	EasternAfrica_CU	MiddleAfrica_JU	EasternAfrica_CU	MiddleAfrica_JU	-0.006923	0.000345	-20.038
‡Khomani	SouthernAfrica_UT	G|ui & G||ana	Somali	SouthernAfrica_KK	EasternAfrica_CU	SouthernAfrica_KK	EasternAfrica_CU	-0.00589	0.000382	-15.398
‡Khomani	SouthernAfrica_UT	Karretjie	MKK	SouthernAfrica_UT	EasternAfrica_NE	SouthernAfrica_UT	EasternAfrica_NE	-0.004775	0.000302	-15.836
‡Khomani	SouthernAfrica_UT	Kalenjin	Karretjie	EasternAfrica_NS	SouthernAfrica_UT	EasternAfrica_NS	SouthernAfrica_UT	-0.003789	0.000295	-12.856
‡Khomani	SouthernAfrica_UT	MKK	!Xun	EasternAfrica_NE	MiddleAfrica_JU	EasternAfrica_NE	MiddleAfrica_JU	-0.001841	0.000309	-5.948
amaNdebele	SouthernAfrica_SBE	Ju|’hoansi	Kalenjin	SouthernAfrica_JU	EasternAfrica_NS	SouthernAfrica_JU	EasternAfrica_NS	-0.004298	0.00042	-10.231
amaNdebele	SouthernAfrica_SBE	Ju|’hoansi	MKK	SouthernAfrica_JU	EasternAfrica_NE	SouthernAfrica_JU	EasternAfrica_NE	-0.003781	0.000429	-8.816
amaNdebele	SouthernAfrica_SBE	Ju|’hoansi	Somali	SouthernAfrica_JU	EasternAfrica_CU	SouthernAfrica_JU	EasternAfrica_CU	-0.003532	0.000469	-7.534
amaNdebele	SouthernAfrica_SBE	G|ui & G||ana	Kalenjin	SouthernAfrica_KK	EasternAfrica_NS	SouthernAfrica_KK	EasternAfrica_NS	-0.002743	0.00034	-8.069
amaNdebele	SouthernAfrica_SBE	G|ui & G||ana	MKK	SouthernAfrica_KK	EasternAfrica_NE	SouthernAfrica_KK	EasternAfrica_NE	-0.002329	0.000359	-6.48
amaNdebele	SouthernAfrica_SBE	Amhara	Ju|’hoansi	EasternAfrica_SE	SouthernAfrica_JU	EasternAfrica_SE	SouthernAfrica_JU	-0.002139	0.000479	-4.468
amaNdebele	SouthernAfrica_SBE	G|ui & G||ana	Somali	SouthernAfrica_KK	EasternAfrica_CU	SouthernAfrica_KK	EasternAfrica_CU	-0.002041	0.000402	-5.084
amaNdebele	SouthernAfrica_SBE	Kalenjin	Karretjie	EasternAfrica_NS	SouthernAfrica_UT	EasternAfrica_NS	SouthernAfrica_UT	-0.001703	0.000357	-4.77
amaNdebele	SouthernAfrica_SBE	Ju|’hoansi	Oromo	SouthernAfrica_JU	EasternAfrica_CU	SouthernAfrica_JU	EasternAfrica_CU	-0.001618	0.000472	-3.425
amaNdebele	SouthernAfrica_SBE	Kalenjin	!Xun	EasternAfrica_NS	MiddleAfrica_JU	EasternAfrica_NS	MiddleAfrica_JU	-0.001438	0.000348	-4.127
amaZulu	SouthernAfrica_SBE	Ju|’hoansi	Kalenjin	SouthernAfrica_JU	EasternAfrica_NS	SouthernAfrica_JU	EasternAfrica_NS	-0.0011	0.000306	-3.6
Basotho	SouthernAfrica_SBE	Ju|’hoansi	Kalenjin	SouthernAfrica_JU	EasternAfrica_NS	SouthernAfrica_JU	EasternAfrica_NS	-0.002729	0.00031	-8.817
Basotho	SouthernAfrica_SBE	Ju|’hoansi	MKK	SouthernAfrica_JU	EasternAfrica_NE	SouthernAfrica_JU	EasternAfrica_NE	-0.002175	0.000331	-6.566
Basotho	SouthernAfrica_SBE	Ju|’hoansi	Somali	SouthernAfrica_JU	EasternAfrica_CU	SouthernAfrica_JU	EasternAfrica_CU	-0.002161	0.000369	-5.849
Basotho	SouthernAfrica_SBE	G|ui & G||ana	Kalenjin	SouthernAfrica_KK	EasternAfrica_NS	SouthernAfrica_KK	EasternAfrica_NS	-0.00209	0.000245	-8.526
Basotho	SouthernAfrica_SBE	G|ui & G||ana	MKK	SouthernAfrica_KK	EasternAfrica_NE	SouthernAfrica_KK	EasternAfrica_NE	-0.001639	0.000263	-6.231
Basotho	SouthernAfrica_SBE	G|ui & G||ana	Somali	SouthernAfrica_KK	EasternAfrica_CU	SouthernAfrica_KK	EasternAfrica_CU	-0.001586	0.000305	-5.196
Duma San	SouthernAfrica_SBE	Ju|’hoansi	Kalenjin	SouthernAfrica_JU	EasternAfrica_NS	SouthernAfrica_JU	EasternAfrica_NS	-0.003597	0.000554	-6.491
Duma San	SouthernAfrica_SBE	Ju|’hoansi	Somali	SouthernAfrica_JU	EasternAfrica_CU	SouthernAfrica_JU	EasternAfrica_CU	-0.0034	0.000597	-5.693
Duma San	SouthernAfrica_SBE	Ju|’hoansi	MKK	SouthernAfrica_JU	EasternAfrica_NE	SouthernAfrica_JU	EasternAfrica_NE	-0.003041	0.000578	-5.265
Duma San	SouthernAfrica_SBE	G|ui & G||ana	Kalenjin	SouthernAfrica_KK	EasternAfrica_NS	SouthernAfrica_KK	EasternAfrica_NS	-0.002573	0.000487	-5.278
Duma San	SouthernAfrica_SBE	G|ui & G||ana	Somali	SouthernAfrica_KK	EasternAfrica_CU	SouthernAfrica_KK	EasternAfrica_CU	-0.00244	0.00053	-4.601
Duma San	SouthernAfrica_SBE	G|ui & G||ana	MKK	SouthernAfrica_KK	EasternAfrica_NE	SouthernAfrica_KK	EasternAfrica_NE	-0.002119	0.00051	-4.153
Duma San	SouthernAfrica_SBE	Amhara	Ju|’hoansi	EasternAfrica_SE	SouthernAfrica_JU	EasternAfrica_SE	SouthernAfrica_JU	-0.002016	0.000627	-3.216
Karretjie	SouthernAfrica_UT	Amhara	Ju|’hoansi	EasternAfrica_SE	SouthernAfrica_JU	EasternAfrica_SE	SouthernAfrica_JU	-0.01319	0.00044	-29.944
Karretjie	SouthernAfrica_UT	Ju|’hoansi	Oromo	SouthernAfrica_JU	EasternAfrica_CU	SouthernAfrica_JU	EasternAfrica_CU	-0.01246	0.000424	-29.409
Karretjie	SouthernAfrica_UT	Ju|’hoansi	Somali	SouthernAfrica_JU	EasternAfrica_CU	SouthernAfrica_JU	EasternAfrica_CU	-0.012208	0.000427	-28.601
Karretjie	SouthernAfrica_UT	Ju|’hoansi	MKK	SouthernAfrica_JU	EasternAfrica_NE	SouthernAfrica_JU	EasternAfrica_NE	-0.009283	0.000386	-24.02
Karretjie	SouthernAfrica_UT	Ju|’hoansi	Kalenjin	SouthernAfrica_JU	EasternAfrica_NS	SouthernAfrica_JU	EasternAfrica_NS	-0.008133	0.000388	-20.94
Nama	SouthernAfrica_KK	Amhara	Ju|’hoansi	EasternAfrica_SE	SouthernAfrica_JU	EasternAfrica_SE	SouthernAfrica_JU	-0.022804	0.00032	-71.234
Nama	SouthernAfrica_KK	Ju|’hoansi	Oromo	SouthernAfrica_JU	EasternAfrica_CU	SouthernAfrica_JU	EasternAfrica_CU	-0.021841	0.00031	-70.557
Nama	SouthernAfrica_KK	Ju|’hoansi	Somali	SouthernAfrica_JU	EasternAfrica_CU	SouthernAfrica_JU	EasternAfrica_CU	-0.021407	0.000314	-68.227
Nama	SouthernAfrica_KK	Ju|’hoansi	MKK	SouthernAfrica_JU	EasternAfrica_NE	SouthernAfrica_JU	EasternAfrica_NE	-0.01702	0.000276	-61.631
Nama	SouthernAfrica_KK	Ju|’hoansi	Kalenjin	SouthernAfrica_JU	EasternAfrica_NS	SouthernAfrica_JU	EasternAfrica_NS	-0.015384	0.000277	-55.578
Nama	SouthernAfrica_KK	Amhara	!Xun	EasternAfrica_SE	MiddleAfrica_JU	EasternAfrica_SE	MiddleAfrica_JU	-0.011629	0.0003	-38.813
Nama	SouthernAfrica_KK	Oromo	!Xun	EasternAfrica_CU	MiddleAfrica_JU	EasternAfrica_CU	MiddleAfrica_JU	-0.01077	0.000296	-36.359
Nama	SouthernAfrica_KK	Amhara	G|ui & G||ana	EasternAfrica_SE	SouthernAfrica_KK	EasternAfrica_SE	SouthernAfrica_KK	-0.010319	0.000351	-29.404
Nama	SouthernAfrica_KK	Somali	!Xun	EasternAfrica_CU	MiddleAfrica_JU	EasternAfrica_CU	MiddleAfrica_JU	-0.009915	0.000306	-32.426
Nama	SouthernAfrica_KK	G|ui & G||ana	Oromo	SouthernAfrica_KK	EasternAfrica_CU	SouthernAfrica_KK	EasternAfrica_CU	-0.009485	0.000339	-28.012
Nama	SouthernAfrica_KK	Amhara	Karretjie	EasternAfrica_SE	SouthernAfrica_UT	EasternAfrica_SE	SouthernAfrica_UT	-0.009169	0.000316	-29.021
Nama	SouthernAfrica_KK	Karretjie	Oromo	SouthernAfrica_UT	EasternAfrica_CU	SouthernAfrica_UT	EasternAfrica_CU	-0.008903	0.0003	-29.705
Nama	SouthernAfrica_KK	Karretjie	Somali	SouthernAfrica_UT	EasternAfrica_CU	SouthernAfrica_UT	EasternAfrica_CU	-0.008709	0.0003	-29.017
Nama	SouthernAfrica_KK	G|ui & G||ana	Somali	SouthernAfrica_KK	EasternAfrica_CU	SouthernAfrica_KK	EasternAfrica_CU	-0.008309	0.000347	-23.945
Nama	SouthernAfrica_KK	Karretjie	MKK	SouthernAfrica_UT	EasternAfrica_NE	SouthernAfrica_UT	EasternAfrica_NE	-0.007113	0.000255	-27.846
Nama	SouthernAfrica_KK	Kalenjin	Karretjie	EasternAfrica_NS	SouthernAfrica_UT	EasternAfrica_NS	SouthernAfrica_UT	-0.006575	0.000257	-25.581
Nama	SouthernAfrica_KK	MKK	!Xun	EasternAfrica_NE	MiddleAfrica_JU	EasternAfrica_NE	MiddleAfrica_JU	-0.005735	0.000267	-21.499
Nama	SouthernAfrica_KK	Kalenjin	!Xun	EasternAfrica_NS	MiddleAfrica_JU	EasternAfrica_NS	MiddleAfrica_JU	-0.003967	0.00027	-14.719
Nama	SouthernAfrica_KK	G|ui & G||ana	MKK	SouthernAfrica_KK	EasternAfrica_NE	SouthernAfrica_KK	EasternAfrica_NE	-0.003961	0.000315	-12.564
Nama	SouthernAfrica_KK	Kalenjin	‡Khomani	EasternAfrica_NS	SouthernAfrica_UT	EasternAfrica_NS	SouthernAfrica_UT	-0.002481	0.000253	-9.822
Nama	SouthernAfrica_KK	G|ui & G||ana	Kalenjin	SouthernAfrica_KK	EasternAfrica_NS	SouthernAfrica_KK	EasternAfrica_NS	-0.00222	0.000323	-6.883
Nama	SouthernAfrica_KK	‡Khomani	MKK	SouthernAfrica_UT	EasternAfrica_NE	SouthernAfrica_UT	EasternAfrica_NE	-0.002044	0.000258	-7.929
Nama	SouthernAfrica_KK	‡Khomani	Somali	SouthernAfrica_UT	EasternAfrica_CU	SouthernAfrica_UT	EasternAfrica_CU	-0.001201	0.000327	-3.679
Bantu – Bantu Sources
Zambian	EasternAfrica_SBE	Himba	Mozambican	SouthernAfrica_SBW	EasternAfrica_SBE	SouthernAfrica_SBW	EasternAfrica_SBE	-0.001343	0.000252	-5.325
Zambian	EasternAfrica_SBE	Angolan	Duma San	MiddleAfrica_SBC	SouthernAfrica_SBE	MiddleAfrica_SBC	SouthernAfrica_SBE	-0.00122	0.000289	-4.225
Zambian	EasternAfrica_SBE	Kwangali	Mozambican	SouthernAfrica_SBW	EasternAfrica_SBE	SouthernAfrica_SBW	EasternAfrica_SBE	-0.001152	0.000247	-4.664
Zambian	EasternAfrica_SBE	Himba	Zimbabwean	SouthernAfrica_SBW	EasternAfrica_SBE	SouthernAfrica_SBW	EasternAfrica_SBE	-0.00114	0.000264	-4.319
Zambian	EasternAfrica_SBE	Angolan	Basotho	MiddleAfrica_SBC	SouthernAfrica_SBE	MiddleAfrica_SBC	SouthernAfrica_SBE	-0.001065	0.000233	-4.56
Zambian	EasternAfrica_SBE	Baganda	Kwangali	EasternAfrica_SBE	SouthernAfrica_SBW	EasternAfrica_SBE	SouthernAfrica_SBW	-0.001028	0.00023	-4.464
Zambian	EasternAfrica_SBE	Kwangali	Zimbabwean	SouthernAfrica_SBW	EasternAfrica_SBE	SouthernAfrica_SBW	EasternAfrica_SBE	-0.001017	0.000255	-3.993
Zambian	EasternAfrica_SBE	Duma San	Kwangali	SouthernAfrica_SBE	SouthernAfrica_SBW	SouthernAfrica_SBE	SouthernAfrica_SBW	-0.001004	0.000312	-3.218
Zambian	EasternAfrica_SBE	Angolan	amaZulu	MiddleAfrica_SBC	SouthernAfrica_SBE	MiddleAfrica_SBC	SouthernAfrica_SBE	-0.000929	0.000233	-3.989
Zambian	EasternAfrica_SBE	Kwangali	LWK	SouthernAfrica_SBW	EasternAfrica_SBE	SouthernAfrica_SBW	EasternAfrica_SBE	-0.000912	0.000226	-4.031
Zambian	EasternAfrica_SBE	Angolan	amaNdebele	MiddleAfrica_SBC	SouthernAfrica_SBE	MiddleAfrica_SBC	SouthernAfrica_SBE	-0.000904	0.000271	-3.335
Zambian	EasternAfrica_SBE	Kwangali	Basotho	SouthernAfrica_SBW	SouthernAfrica_SBE	SouthernAfrica_SBW	SouthernAfrica_SBE	-0.000903	0.000236	-3.828
Zambian	EasternAfrica_SBE	Angolan	Mozambican	MiddleAfrica_SBC	EasternAfrica_SBE	MiddleAfrica_SBC	EasternAfrica_SBE	-0.000896	0.00024	-3.738
Zambian	EasternAfrica_SBE	Angolan	Baphuthi	MiddleAfrica_SBC	SouthernAfrica_SBE	MiddleAfrica_SBC	SouthernAfrica_SBE	-0.000895	0.000232	-3.852
Zambian	EasternAfrica_SBE	Baganda	Mbukushu	EasternAfrica_SBE	SouthernAfrica_SBC	EasternAfrica_SBE	SouthernAfrica_SBC	-0.000864	0.000238	-3.636
Zambian	EasternAfrica_SBE	Kwangali	amaZulu	SouthernAfrica_SBW	SouthernAfrica_SBE	SouthernAfrica_SBW	SouthernAfrica_SBE	-0.000859	0.000244	-3.524
Zambian	EasternAfrica_SBE	Kwangali	amaNdebele	SouthernAfrica_SBW	SouthernAfrica_SBE	SouthernAfrica_SBW	SouthernAfrica_SBE	-0.000849	0.000275	-3.091
Zambian	EasternAfrica_SBE	Baganda	Himba	EasternAfrica_SBE	SouthernAfrica_SBW	EasternAfrica_SBE	SouthernAfrica_SBW	-0.000847	0.000248	-3.408
Zambian	EasternAfrica_SBE	Barundi	Mozambican	EasternAfrica_SBE	EasternAfrica_SBE	EasternAfrica_SBE	EasternAfrica_SBE	-0.00082	0.000206	-3.975
Zambian	EasternAfrica_SBE	Angolan	Zimbabwean	MiddleAfrica_SBC	EasternAfrica_SBE	MiddleAfrica_SBC	EasternAfrica_SBE	-0.000819	0.000244	-3.354
Zambian	EasternAfrica_SBE	Banyarwanda	Mozambican	EasternAfrica_SBE	EasternAfrica_SBE	EasternAfrica_SBE	EasternAfrica_SBE	-0.00078	0.000208	-3.747
Zambian	EasternAfrica_SBE	Kongo	Mozambican	MiddleAfrica_SBW	EasternAfrica_SBE	MiddleAfrica_SBW	EasternAfrica_SBE	-0.000754	0.000246	-3.066
Zambian	EasternAfrica_SBE	Mbukushu	Mozambican	SouthernAfrica_SBC	EasternAfrica_SBE	SouthernAfrica_SBC	EasternAfrica_SBE	-0.000745	0.00024	-3.1
Zambian	EasternAfrica_SBE	Kongo	amaZulu	MiddleAfrica_SBW	SouthernAfrica_SBE	MiddleAfrica_SBW	SouthernAfrica_SBE	-0.000714	0.000235	-3.042
Zambian	EasternAfrica_SBE	Angolan	LWK	MiddleAfrica_SBC	EasternAfrica_SBE	MiddleAfrica_SBC	EasternAfrica_SBE	-0.000706	0.000224	-3.148
Zambian	EasternAfrica_SBE	Baganda	Mozambican	EasternAfrica_SBE	EasternAfrica_SBE	EasternAfrica_SBE	EasternAfrica_SBE	-0.000704	0.000211	-3.341
Zambian	EasternAfrica_SBE	Baganda	amaNdebele	EasternAfrica_SBE	SouthernAfrica_SBE	EasternAfrica_SBE	SouthernAfrica_SBE	-0.000692	0.000224	-3.089
Zambian	EasternAfrica_SBE	LWK	Mozambican	EasternAfrica_SBE	EasternAfrica_SBE	EasternAfrica_SBE	EasternAfrica_SBE	-0.000667	0.000206	-3.238
Basotho	SouthernAfrica_SBE	Duma San	Zimbabwean	SouthernAfrica_SBE	EasternAfrica_SBE	SouthernAfrica_SBE	EasternAfrica_SBE	-0.000775	0.000212	-3.651
Basotho	SouthernAfrica_SBE	Barundi	amaNdebele	EasternAfrica_SBE	SouthernAfrica_SBE	EasternAfrica_SBE	SouthernAfrica_SBE	-0.000754	0.00017	-4.438
Basotho	SouthernAfrica_SBE	Baganda	amaNdebele	EasternAfrica_SBE	SouthernAfrica_SBE	EasternAfrica_SBE	SouthernAfrica_SBE	-0.000707	0.000174	-4.061
Basotho	SouthernAfrica_SBE	Banyarwanda	amaNdebele	EasternAfrica_SBE	SouthernAfrica_SBE	EasternAfrica_SBE	SouthernAfrica_SBE	-0.000655	0.000171	-3.832
Basotho	SouthernAfrica_SBE	LWK	amaNdebele	EasternAfrica_SBE	SouthernAfrica_SBE	EasternAfrica_SBE	SouthernAfrica_SBE	-0.000605	0.000178	-3.407
Basotho	SouthernAfrica_SBE	Baphuthi	Barundi	SouthernAfrica_SBE	EasternAfrica_SBE	SouthernAfrica_SBE	EasternAfrica_SBE	-0.000602	0.000126	-4.777
Basotho	SouthernAfrica_SBE	Baphuthi	Zambian	SouthernAfrica_SBE	EasternAfrica_SBE	SouthernAfrica_SBE	EasternAfrica_SBE	-0.000503	0.00016	-3.15
Basotho	SouthernAfrica_SBE	Baphuthi	LWK	SouthernAfrica_SBE	EasternAfrica_SBE	SouthernAfrica_SBE	EasternAfrica_SBE	-0.000498	0.000139	-3.585

## Sheet: Table_S5
Target		Generations ago					Source pairs				Date (CE)
Population	Event	μ	s.d.	Z-score	Lower bound	Upper bound	Population		Language group		μ	Lower bound	Upper bound
Kikuyu	1	198.02	34.32	15.2452	163.71	232.34	Ju|'hoansi	TSI	SouthernAfrica_JU	West Eurasian	-3585	-2624	-4546
Kalenjin	1	213.19	59.3	10.4875	153.88	272.49	Ju|'hoansi	TSI	SouthernAfrica_JU	West Eurasian	-4009	-2349	-5670
Khwe	1	186.39	46.4	13.127	139.99	232.79	Ju|'hoansi	GBR	SouthernAfrica_JU	West Eurasian	-3259	-1960	-4558
Mozambican	1	143.45	22.25	8.87376	121.2	165.7	Ju|'hoansi	TSI	SouthernAfrica_JU	West Eurasian	-2057	-1434	-2679
Amhara	1	105.49	4.63	34.7354	100.86	110.11	Ju|'hoansi	TSI	SouthernAfrica_JU	West Eurasian	-994	-864	-1123
Damara	2	113.25	18.88	13.2213	94.37	132.13	Ju|'hoansi	TSI	SouthernAfrica_JU	West Eurasian	-1211	-682	-1740
Oromo	1	80.57	4.69	27.3558	75.88	85.25	Ju|'hoansi	TSI	SouthernAfrica_JU	West Eurasian	-296	-165	-427
Baganda	2	96.46	29.03	5.1399	67.43	125.49	Ju|'hoansi	TSI	SouthernAfrica_JU	West Eurasian	-741	72	-1554
!Xun	1	72.61	8.74	15.2149	63.87	81.34	Ju|'hoansi	TSI	SouthernAfrica_JU	West Eurasian	-73	172	-318
Nama	2	67.98	6.99	15.3378	60.99	74.97	Ju|'hoansi	TSI	SouthernAfrica_JU	West Eurasian	57	252	-139
Ju|’hoansi	1	60.54	2.96	35.2992	57.58	63.5	!Xun	TSI	MiddleAfrica_JU	West Eurasian	265	348	182
Hai||om	1	46.03	2.77	29.0446	43.26	48.8	Ju|'hoansi	TSI	SouthernAfrica_JU	West Eurasian	671	749	594
G|ui & G||ana	1	39.06	6.36	24.9832	32.7	45.42	Ju|'hoansi	TSI	SouthernAfrica_JU	West Eurasian	866	1044	688
Kwangali	2	44.94	13.99	3.8417	30.95	58.93	Ju|'hoansi	GBR	SouthernAfrica_JU	West Eurasian	702	1093	310
amaNdebele	1	34.1	3.46	17.2799	30.64	37.56	Ju|'hoansi	IBS	SouthernAfrica_JU	West Eurasian	1005	1102	908
Basotho	1	25.57	2.55	19.5696	23.02	28.13	Ju|'hoansi	GBR	SouthernAfrica_JU	West Eurasian	1244	1315	1172
Khwe	2	22.66	3.17	6.3083	19.5	25.83	Ju|'hoansi	IBS	SouthernAfrica_JU	West Eurasian	1325	1414	1237
Duma San	1	23.12	4.91	8.3932	18.21	28.03	Ju|'hoansi	IBS	SouthernAfrica_JU	West Eurasian	1313	1450	1175
Karretjie	1	4.88	0.34	29.5483	4.53	5.22	Ju|'hoansi	GBR	SouthernAfrica_JU	West Eurasian	1823	1833	1814
‡Khomani	1	5.04	0.52	19.6198	4.52	5.56	Ju|'hoansi	GBR	SouthernAfrica_JU	West Eurasian	1819	1833	1804
Baphuthi	3	6.2	1.69	3.65676	4.51	7.89	Ju|'hoansi	TSI	SouthernAfrica_JU	West Eurasian	1786	1834	1739
Nama	1	4.95	0.47	14.7114	4.48	5.42	Ju|'hoansi	GBR	SouthernAfrica_JU	West Eurasian	1821	1835	1808
Wolof	2	27.81	8.67	3.84146	19.14	36.48	Jola	IBS	WesternAfrica_NCA	West Eurasian	1181	1424	939
Fula	2	11.17	3.23	4.43535	7.94	14.39	Jola	IBS	WesternAfrica_NCA	West Eurasian	1647	1738	1557
Igbo	1	396.41	29.75	11.3373	366.66	426.17	Yansi	TSI	MiddleAfrica_SBC	West Eurasian	-9140	-8306	-9973
YRI	1	359.22	28.68	10.9486	330.54	387.9	Yansi	TSI	MiddleAfrica_SBC	West Eurasian	-8098	-7295	-8901
Kongo	1	303.42	43.11	6.63558	260.31	346.53	Yansi	TSI	MiddleAfrica_SBC	West Eurasian	-6536	-5329	-7743
Zimbabwean	1	268.26	24.35	10.9687	243.91	292.61	Yansi	TSI	MiddleAfrica_SBC	West Eurasian	-5551	-4869	-6233
Barundi	1	207.27	49.88	9.17915	157.39	257.16	Yansi	IBS	MiddleAfrica_SBC	West Eurasian	-3844	-2447	-5240
IBS	1	171.81	29.32	7.47332	142.49	201.13	Yansi	FIN	MiddleAfrica_SBC	West Eurasian	-2851	-2030	-3672
Somali	1	130.47	6.18	29.2972	124.29	136.64	Kongo	TSI	MiddleAfrica_SBW	West Eurasian	-1693	-1520	-1866
Fula	1	144	23.06	15.8467	120.94	167.06	Yansi	TSI	MiddleAfrica_SBC	West Eurasian	-2072	-1426	-2718
MKK	1	66.58	5.14	21.2212	61.44	71.72	Yansi	TSI	MiddleAfrica_SBC	West Eurasian	96	240	-48
Banyarwanda	3	11.45	1.94	5.95213	9.51	13.39	Yansi	TSI	MiddleAfrica_SBC	West Eurasian	1639	1694	1585
Baganda	3	11.65	2.95	4.29019	8.7	14.6	Yansi	TSI	MiddleAfrica_SBC	West Eurasian	1634	1716	1551
Banyarwanda	2	91.7	15.89	10.7038	75.81	107.59	Mozambican	TSI	EasternAfrica_SBE	West Eurasian	-608	-163	-1053
LWK	2	36.28	9.08	4.78043	27.2	45.35	Zambian	IBS	EasternAfrica_SBE	West Eurasian	944	1198	690
Kalenjin	2	29.94	6.63	3.93431	23.31	36.57	Zambian	TSI	EasternAfrica_SBE	West Eurasian	1122	1307	936
Kikuyu	2	22.54	4.46	5.40709	18.08	27	Mozambican	TSI	EasternAfrica_SBE	West Eurasian	1329	1454	1204
Barundi	2	13.48	3.4	4.94577	10.08	16.87	Zambian	TSI	EasternAfrica_SBE	West Eurasian	1583	1678	1488
Baphuthi	2	37.8	3.21	21.8384	34.59	41	Ju|'hoansi	YRI	SouthernAfrica_JU	WesternAfrica_VC	902	991	812
Mbukushu	2	33.8	9.28	4.64816	24.52	43.08	Ju|'hoansi	YRI	SouthernAfrica_JU	WesternAfrica_VC	1014	1273	754
!Xun	2	11.86	1.94	6.07822	9.92	13.8	Ju|'hoansi	YRI	SouthernAfrica_JU	WesternAfrica_VC	1628	1682	1574
G|ui & G||ana	2	4.19	1.02	5.14485	3.17	5.22	Ju|'hoansi	YRI	SouthernAfrica_JU	WesternAfrica_VC	1843	1871	1814
Himba	2	49.19	6.06	11.2199	43.14	55.25	Ju|'hoansi	Damara	SouthernAfrica_JU	SouthernAfrica_KK	583	752	413
Zambian	2	57.06	17.16	3.79992	39.9	74.21	Ju|'hoansi	Himba	SouthernAfrica_JU	SouthernAfrica_SBW	362	843	-118
Damara	1	3.14	0.66	8.79316	2.48	3.8	Ju|'hoansi	Himba	SouthernAfrica_JU	SouthernAfrica_SBW	1872	1891	1854
amaZulu	2	27.12	2.06	17.3253	25.05	29.18	Ju|'hoansi	Mozambican	SouthernAfrica_JU	EasternAfrica_SBE	1201	1258	1143

## Sheet: Table_S6
		Median admixture components
		Autosomal							X chromosome							Autosomal : X chromosome
	Populations	CDX	GBR	Somali	YRI	Naro	YRI:Naro	YRI+Naro	CDX	IBS	GIH	YRI	Naro	YRI:Naro	YRI+Naro	CDX	IBS(GBR)	YRI	Naro	YRI:Naro	YRI+Naro
Focal	Zambian	0.001	0.001	0.0068	0.9386	0.0533	17.5647	0.9932	0.001	0.001	0.006154	0.856089	0.126688	6.75745	0.988458	0.001	0.001	1.09219	0.467328	2.33708	1.00413
	Zimbabwean	0.001	0.001	0.0101	0.9422	0.0487	19.5051	0.98985	0.001	0.001	0.001	0.900806	0.078019	11.749	0.991621	0.001	0.001	1.03878	0.688011	1.50682	1.00013
	AmaNdebele	0.001	0.001	0.001	0.77005	0.22995	3.3489	1	0.001	0.001	0.001	0.725046	0.268518	2.72361	0.996695	0.001	0.001	1.04489	0.894772	1.16839	1.00003
	BaPhuthi	0.001	0.001	0.001	0.791	0.2089	3.7865	1	0.001	0.001	0.001	0.660667	0.333597	1.99178	0.999197	0.001	0.001	1.19305	0.625709	1.91275	1.0003
	DumaSan	0.001	0.0027	0.0041	0.7885	0.2039	3.8666	0.9923	0.001	0.001	0.008245	0.752036	0.228616	3.28952	0.989012	0.001	30	1.05367	0.908073	1.16034	1.00161
	Himba	0.001	0.001	0.02265	0.8794	0.0988	8.92575	0.9751	0.001	0.001	0.001	0.851103	0.135378	6.2226	0.998118	0.001	0.001	1.04859	0.771807	1.39944	0.985083
	ChrissieSan	0.001	0.001	0.001	0.4828	0.5172	0.933488	0.9999	0.001	0.001	0.001	0.272041	0.727929	0.373719	0.99997	0.001	0.001	1.69276	0.741006	2.28441	0.99993
Reference	LWK	0.001	0.001	0.1769	0.7877	0.03795	21.2914	0.82305	0.016896	0.026679	0.002841	0.833157	0.101676	8.3304	0.940705	0.001	0.001	0.926523	0.397147	2.29771	0.872036
	Mozambican	0.001	0.0012	0.001	0.9343	0.0605	15.4203	0.9944	0.001	0.001	0.001	0.883832	0.0763915	10.1411	0.97341	0.001	0.29508	1.04984	0.689018	1.60166	1.01471
	Angolan	0.001	0.001	0.0065	0.9468	0.04475	21.3567	0.99345	0.001	0.001	0.009521	0.913179	0.0696375	12.9738	0.978885	0.001	0.001	1.03411	0.652133	1.59094	1.00884
	Yansi	0.001	0.001	0.0058	0.9479	0.0433	22.098	0.99425	0.001	0.001	0.001	0.920786	0.0688435	13.2404	0.978858	0.001	0.001	1.02669	0.669768	1.56986	1.01411
	Kongo	0.001	0.001	0.0158	0.9351	0.05045	18.4511	0.9842	0.001	0.001	0.001	0.893563	0.0899705	10.0375	0.984191	0.001	0.001	1.04784	0.604958	1.74179	1.00474
	Mbukushu	0.001	0.001	0.01635	0.8888	0.0947	9.4883	0.9828	0.001	0.001	0.001	0.784126	0.197428	3.97199	0.998579	0.001	0.001	1.13982	0.473667	2.40885	0.99873
	Kwangali	0.001	0.001	0.0082	0.9199	0.0686	13.465	0.9917	0.001	0.0024925	0.001	0.871116	0.109022	7.992	0.981295	0.001	0.001	1.05526	0.648225	1.63604	1.00626
	YRI	0.001	0.00235	0.012	0.9755	0.00975	30	0.98435	0.001	0.001	0.001	0.956381	0.029915	30	0.987907	0.0294367	1.45933	1.02616	0.318728	3.30357	0.997354
	Damara	0.001	0.001	0.0294	0.79055	0.18345	4.31874	0.96745	0.001	0.0041875	0.004829	0.804848	0.167317	4.97485	0.974911	0.001	0.001	1.00678	0.856841	1.42762	0.990932
	Hai||om	0.001	0.0132	0.1384	0.32455	0.52045	0.622143	0.8441	0.0118145	0.001	0.001	0.339712	0.642259	0.535421	0.981147	0.0552428	30	0.94918	0.819935	1.16482	0.868078
	Naro	0.001	0.001	0.00345	0.00215	0.99535	0.00216554	0.997	0.001	0.001	0.001	0.001	0.99996	0.001	0.99997	0.001	0.001	15.0005	0.99539	15.005	0.99703
	MKK	0.00195	0.02465	0.64655	0.2794	0.03425	8.25456	0.31665	0.028969	0.23898	0.005116	0.584347	0.122959	4.83599	0.716803	0.0446317	0.113494	0.484498	0.267916	1.74717	0.428973
	Note: One millionth was added to each value to prevent 0 values for use in ratios. An upper cap of 30 was set for ratios.
